# Supplementary material for: Applications of Magnetotactic Bacteria, Magnetosomes and Magnetosome Crystals in Biotechnology and Nanotechnology: Mini-Review
Source: Molecules. 2018 Sep 24;23(10):2438. doi: 10.3390/molecules23102438 (PMC6222368; doi:10.3390/molecules23102438)
Supplement: Supplementary file 1 [file molecules-23-02438-s001.zip]

Archive with 2 entries (2 files):
- Table S1_after proof reading.xls
- Table S2_after proof reading.xlsx
