# Supplementary material for: Applications of Magnetotactic Bacteria, Magnetosomes and Magnetosome Crystals in Biotechnology and Nanotechnology: Mini-Review
Source: Molecules. 2018 Sep 24;23(10):2438. doi: 10.3390/molecules23102438 (PMC6222368; doi:10.3390/molecules23102438)
Supplement: Supplementary file 1 [file molecules-23-02438-s001.zip › Table S1_after proof reading.xls]

## Sheet: Bioremediation
Bioremediatin
Authors	Year	Title	Journal
Ginet, N., R. Pardoux, G. Adryanczyk, D. Garcia, C. Brutesco and D. Pignol	2011	Single-step production of a recyclable nanobiocatalyst for organophosphate pesticides biodegradation using functionalized bacterial magnetosomes	PLoS ONE 6
Rahn-Lee, L. and A. Komeili	2013	The magnetosome model: Insights into the mechanisms of bacterial biomineralization	Frontiers in Microbiology 4
Sanz, J.M., Maestro, B.	2017	Microbes go nano	Microbial Biotechnology

## Sheet: Cell separation
Cell separation
Authors	Year	Title	Journal
Yoshino, T., H. Hirabe, M. Takahashi, M. Kuhara, H. Takeyama and T. Matsunaga	2008	Magnetic cell separation using nano-sized bacterial magnetic particles with reconstructed magnetosome membrane	Biotechnology and Bioengineering 101
Zhang, Y., S. Ren, H. Wu and T. Xiao	2008	Magnetosome assembling and optimization of growth conditions of the Magnetospirillum Magneticum AMB-1 strain	2nd International Conference on Bioinformatics and Biomedical Engineering, iCBBE 2008
Li, A. H., H. Y. Zhang, X. Zhang, Q. Wang, J. S. Tian, Y. Li and J. L. Li	2010	Rapid separation and immunoassay for low levels of Salmonella in foods using magnetosome-antibody complex and real-time fluorescence quantitative PCR	Journal of Separation Science 33
Ginet, N., R. Pardoux, G. Adryanczyk, D. Garcia, C. Brutesco and D. Pignol	2011	Single-step production of a recyclable nanobiocatalyst for organophosphate pesticides biodegradation using functionalized bacterial magnetosomes	PLoS ONE 6
Lin, W. and Y. X. Pan	2011	Snapping magnetosome chains by asymmetric cell division in magnetotactic bacteria	Molecular Microbiology 82
Pollithy, A., T. Romer, C. Lang, F. D. Müller, J. Helma, H. Leonhardt, U. Rothbauer and D. Schüler	2011	Magnetosome expression of functional camelid antibody fragments	Appl Environ Microbiol. 2011 Sep;77(17):6165-71.
Xu, J., J. Hu, L. Liu, L. Li, X. Wang, H. Zhang, W. Jiang, J. Tian, Y. Li and J. Li	2014	Surface expression of protein A on magnetosomes and capture of pathogenic bacteria by magnetosome/antibody complexes	Frontiers in Microbiology 5
Honda, T., T. Tanaka and T. Yoshino	2015	Stoichiometrically Controlled Immobilization of Multiple Enzymes on Magnetic Nanoparticles by the Magnetosome Display System for Efficient Cellulose Hydrolysis	Biomacromolecules 16

## Sheet: DNA analysis
DNA analysis
Authors	Year	Title	Journal
Ceyhan, B., P. Alhorn, C. Lang, D. Schüler and C. M. Niemeyer	2006	Semisynthetic biogenic magnetosome nanoparticles for the detection of proteins and nucleic acids	Small 2
Lang, C and Schuler, D	2006	Biogenic nanoparticles: production, characterization, and application of bacterial magnetosomes	JOURNAL OF PHYSICS-CONDENSED MATTER Vol. 18
Wacker, R., B. Ceyhan, P. Alhorn, D. Schueler, C. Lang and C. M. Niemeyer	2007	Magneto Immuno-PCR: A novel immunoassay based on biogenic magnetosome nanoparticles	Biochemical and Biophysical Research Communications 357
Li, A., H. Zhang, X. Zhang, Q. Wang, J. Tian, Y. Li and J. Li	2010	Rapid separation and immunoassay for low levels of Salmonella in foods using magnetosome-antibody complex and real-time fluorescence quantitative PCR	Journal of Separation Science 33

## Sheet: Drug delivery
Drug delivery
Authors	Year	Title	Journal
Xiang, L., J. Wei, S. Jianbo, W. Guili, G. Feng and L. Ying	2007	Purified and sterilized magnetosomes from Magnetospirillum gryphiswaldense MSR-1 were not toxic to mouse fibroblasts in vitro	Letters in Applied Microbiology 45
Sun, J. B., J. H. Duan, S. L. Dai, J. Ren, L. Guo, W. Jiang and Y. Li	2008	Preparation and anti-tumor efficiency evaluation of doxorubicin-loaded bacterial magnetosomes: Magnetic nanoparticles as drug carriers isolated from Magnetospirillum gryphiswaldense	Biotechnology and Bioengineering 101
Felfoul, O., N. Mokrani, M. Mohammadi and S. Martel	2010	Effect of the chain of magnetosomes embedded in magnetotactic bacteria and their motility on magnetic resonance imaging	2010 Annual International Conference of the IEEE Engineering in Medicine and Biology Society, EMBC'10
Muñoz-Jiménez, A., B. Clares, M. A. Ruiz and J. L. Arias	2010	Cancer therapy and diagnosis by magnetosomes	Ars Pharmaceutica 51
Sun, J. B., Y. Li, X. J. Liang and P. C. Wang	2011	Bacterial Magnetosome: A Novel Biogenetic Magnetic Targeted Drug Carrier with Potential Multifunctions	Journal of Nanomaterials: 13.
Alphandery, E., I. Chebbi, F. Guyot and M. Durand-Dubief	2013	Use of bacterial magnetosomes in the magnetic hyperthermia treatment of tumours: A review	International Journal of Hyperthermia 29
Deng, Q., Y. Liu, S. Wang, M. Xie, S. Wu, A. Chen and W. Wu	2013	Construction of a novel magnetic targeting anti-tumor drug delivery system: Cytosine arabinoside-loaded bacterial magnetosome	Materials 6
Borg, S., D. Rothenstein, J. Bill and D. Schuler	2015	Generation of Multishell Magnetic Hybrid Nanoparticles by Encapsulation of Genetically Engineered and Fluorescent Bacterial Magnetosomes with ZnO and SiO2	Small 11
Guan, F., X. Li, J. Guo, G. Yang and X. Li	2015	Ganglioside-magnetosome complex formation enhances uptake of gangliosides by cells	International Journal of Nanomedicine 10: 6919-6930.
Liu, Y. G., Q. L. Dai, S. B. Wang, Q. J. Deng, W. G. Wu and A. Z. Chen	2015	Preparation and in vitro antitumor effects of cytosine arabinoside-loaded genipin-poly-L-glutamic acid-modified bacterial magnetosomes	International Journal of Nanomedicine 10: 1387-1397.
Bakhshi, P. K., J. Bain, M. O. Gul, E. Stride, M. Edirisinghe and S. S. Staniland	2016	Manufacturing Man-Made Magnetosomes: High-Throughput In Situ Synthesis of Biomimetic Magnetite Loaded Nanovesicles	Macromolecular Bioscience 16
Bixner, O. and E. Reimhult	2016	Controlled magnetosomes: Embedding of magnetic nanoparticles into membranes of monodisperse lipid vesicles	Journal of Colloid and Interface Science 466: 62-71.
Cheng, L., Y. Ke, S. Yu and J. Jing	2016	Co-delivery of doxorubicin and recombinant plasmid pHSP70-Plk1-shRNA by bacterial magnetosomes for osteosarcoma therapy	International journal of nanomedicine 11: 5277-5286.
Jacob, J. J. and K. Suthindhiran	2016	Magnetotactic bacteria and magnetosomes - Scope and challenges	Materials Science & Engineering C-Materials for Biological Applications 68: 919-928.
Dai, Q., Y. Ma, S. Wang, R. K. Kankala and Y. Liu	2017	Investigation of Various Cross-Linking Methods for the Immobilization of Cytosine Arabinoside on Bacterial Magnetosomes	Journal of Nanomaterials 2017.
Zhang, F., Zhao, L., Wang, S., Xie, H.-Y., Wei, W.	2017	Construction of a Biomimetic Magnetosome and Its Application as a SiRNA Carrier for High-Performance Anticancer Therapy	Advanced Functional Materials
Loghin, D., Tremblay, C., Mohammadi, M., Martel, S.	2017	Exploiting the responses of magnetotactic bacteria robotic agents to enhance displacement control and swarm formation for drug delivery platforms	International Journal of Robotics Research
Zhang, Qanmei; Wei, Wei; Wang, Peilin	2017	Biomimetic Magnetosomes as Versatile Artificial Antigen-Presenting Cells to Potentiate T-Cell-Based Anticancer Therapy	ACS Nano
Kopcansky, P., Timko, M., Koneracka, M., Rajnak, M., Gdovinova, V.	2018	Magnetic fluids and their complex systems	Springer Proceedings in Physics
Zhang, Fan; Zhao, Longjian; Wang, Shumin	2018	Construction of a Biomimetic Magnetosome and Its Application as a SiRNA Carrier for High-Performance Anticancer Therapy	Advanced Functional Materials

## Sheet: Enzyme imobilization
Enzyme Imobilization
Authors	Year	Title	Journal
Matsunaga, T. K., Shinji	1987	Use of magnetic particles isolated from magnetotactic bacteria for enzyme immobilization.	Applied Microbiology and Biotechnology
Matsunaga, T.	1991	Application of Magnetic Particles from Magnetic Bacteria	JCORR
Wacker, R., Ceyhan, B., Alhorn, P., Schueler, D., Lang, C., Niemeyer, C.M.	2007	Magneto Immuno-PCR: A novel immunoassay based on biogenic magnetosome nanoparticles	Biochemical and Biophysical Research Communications
Marková, Z., Pečová, M., Zajoncová, L., Zboril, J., Zboril, R.	2009	Surface engineering of iron oxide nanoparticles isolated from magnetospirillum gryphiswaldense for biochemical and biomedical applications	PLoS ONE
Ginet, N., Pardoux, R., Adryanczyk, G., Garcia, D., Brutesco, C., Pignol, D.	2011	Single-step production of a recyclable nanobiocatalyst for organophosphate pesticides biodegradation using functionalized bacterial magnetosomes	PLoS ONE
Pečová, M., Šebela, M., Marková, Z., Poláková, K., Čuda, J., Šafářová, K., Zbořil, R.	2013	Thermostable trypsin conjugates immobilized to biogenic magnetite show a high operational stability and remarkable reusability for protein digestion	Nanotechnology
Honda, T., Tanaka, T., Yoshino, T.	2015	Stoichiometrically Controlled Immobilization of Multiple Enzymes on Magnetic Nanoparticles by the Magnetosome Display System for Efficient Cellulose Hydrolysis	Biomacromolecules
Kutralam-Muniasamy, G; Perez-Guevara, F	2017	Recombinant surface engineering to enhance and expand the potential of biologically produced nanoparticles: A review	PROCESS BIOCHEMISTRY
x

## Sheet: Food
Food
Authors	Year	Title	Journal
Li, A., H. Zhang, X. Zhang, Q. Wang, J. Tian, Y. Li and J. Li	2010	Rapid separation and immunoassay for low levels of Salmonella in foods using magnetosome-antibody complex and real-time fluorescence quantitative PCR	Journal of Separation Science 33
Sun, X., L. Wu, J. Ji, D. Jiang, Y. Zhang, Z. Li, G. Zhang and H. Zhang	2013	Longitudinal surface plasmon resonance assay enhanced by magnetosomes for simultaneous detection of Pefloxacin and Microcystin-LR in seafoods	Biosensors and Bioelectronics 47: 318-323.
Wu, L., B. Gao, F. Zhang, X. Sun, Y. Zhang and Z. Li	2013	A novel electrochemical immunosensor based on magnetosomes for detection of staphylococcal enterotoxin B in milk	Talanta 106: 360-366.
Pi, F., J. Sun, W. Liu, X. Sun and Y. Zhang	2017	Elimination of aflatoxin B<inf>1</inf> in vegetable oil based on immuno-magnetosomes probes from a novel magnetotactic bacterium	Food Control 80: 319-326.

## Sheet: Hyperthermia
Hyperthermia
Authors	Year	Title	Journal
Hergt, R., R. Hiergeist, M. Zeisberger, D. Schüler, U. Heyen, I. Hilger and W. A. Kaiser	2005	Magnetic properties of bacterial magnetosomes as potential diagnostic and therapeutic tools	Journal of Magnetism and Magnetic Materials 293
Muñoz-Jiménez, A., B. Clares, M. A. Ruiz and J. L. Arias	2010	Cancer therapy and diagnosis by magnetosomes	Ars Pharmaceutica 51
Alphandéry, E., S. Faure, O. Seksek, F. Guyot and I. Chebbi	2011	Chains of magnetosomes extracted from AMB-1 magnetotactic bacteria for application in alternative magnetic field cancer therapy	ACS Nano 5
Alphandéry, E., M. Amor, F. Guyot and I. Chebbi	2012	The effect of iron-chelating agents on Magnetospirillum magneticum strain AMB-1: Stimulated growth and magnetosome production and improved magnetosome heating properties	Applied Microbiology and Biotechnology 96
Alphandéry, E., F. Guyot and I. Chebbi	2012	Preparation of chains of magnetosomes, isolated from Magnetospirillum magneticum strain AMB-1 magnetotactic bacteria, yielding efficient treatment of tumors using magnetic hyperthermia	International Journal of Pharmaceutics 434
Liu, R. T., J. Liu, J. Q. Tong, T. Tang, W. C. Kong, X. W. Wang, Y. Li and J. T. Tang	2012	Heating effect and biocompatibility of bacterial magnetosomes as potential materials used in magnetic fluid hyperthermia	Progress in Natural Science: Materials International 22
Alphandéry, E., I. Chebbi, F. Guyot and M. Durand-Dubief	2013	Use of bacterial magnetosomes in the magnetic hyperthermia treatment of tumours: A review	International Journal of Hyperthermia 29
Timko, M., M. Molcan, A. Hashim, A. Skumiel, M. Muller, H. Gojzewski, A. Jozefczak, J. Kovac, M. Rajnak, M. Makowski and P. Kop̌canský	2013	Hyperthermic effect in suspension of magnetosomes prepared by various methods	IEEE Transactions on Magnetics 49
Molcan, M., A. Hashim, J. Kovac, H. Gojzewski, A. Skumiel, F. Royer, D. Jamon, P. Kopcansky and M. Timko	2014	Magnetosomes-Bacteriial magnetiic nanopartiicles	Komunikacie 16
Patil, R. N., V. A. Karande, S. J. Ghosh and S. H. Pawar	2014	Magnetosomes synthesized by magnetotactic bacteria Stenotrophomonas spp strain RP-8 for magnetic hyperthermia.	International Journal of Pharma and Bio Sciences 5
Cheng, L., Y. Ke, S. Yu and J. Jing	2016	Co-delivery of doxorubicin and recombinant plasmid pHSP70-Plk1-shRNA by bacterial magnetosomes for osteosarcoma therapy	International journal of nanomedicine 11: 5277-5286.
Jozefczak, A. L., B; Skumiel, A; Hornowski, T	2016	A comparison between acoustic properties and heat effects in biogenic	Journal of Magnetism and Magnetic Materials. Volume 407, 1 June 2016, Pages 92-100.
Li, J. M., N; Arrio, MA; Sainctavit, P ; Juhin, A ; Wang, YZ; Chen, HT ; Bunau, O ; Otero, E ; Ohresser, P ; Pan, YX	2016	Controlled cobalt doping in the spinel structure of magnetosome magnetite: new evidences from element- and site-specific X-ray magnetic circular dichroism analyses	JOURNAL OF THE ROYAL SOCIETY INTERFACE 13
Molcan, M., H. Gojzewski, A. Skumiel, S. Dutz, J. Kovac, M. Kubovcikova, P. Kopcansky, L. Vekas and M. Timko	2016	Energy losses in mechanically modified bacterial magnetosomes	Journal of Physics D: Applied Physics 49
Alphandéry, E., A. Idbaih, C. Adam, J. Y. Delattre, C. Schmitt, F. Guyot and I. Chebbi	2017	Development of non-pyrogenic magnetosome minerals coated with poly-l-lysine leading to full disappearance of intracranial U87-Luc glioblastoma in 100% of treated mice using magnetic hyperthermia	Biomaterials 141: 210-222.
Molcan, M., V. I. Petrenko, M. V. Avdeev, O. I. Ivankov, V. M. Garamus, A. Skumiel, A. Jozefczak, M. Kubovcikova, P. Kopcansky and M. Timko	2017	Structure characterization of the magnetosome solutions for hyperthermia study	Journal of Molecular Liquids 235: 11-16.
Alphandéry, E., Abi Haidar, D., Seksek, O., Guyot, F., Chebbi, I.	2017	Nanoprobe Synthesized by Magnetotactic Bacteria, Detecting Fluorescence Variations under Dissociation of Rhodamine B from Magnetosomes following Temperature, pH Changes, or the Application of Radiation	ACS APPLIED MATERIALS & INTERFACES
Hamdous, Y., Chebbi, I., Mandawala, C., Seksek, O., Alphandéry, E.	2017	Biocompatible coated magnetosome minerals with various organization and cellular interaction properties induce cytotoxicity towards RG-2 and GL-261 glioma cells in the presence of an alternating magnetic field	Journal of Nanobiotechnology
Alphandéry, E., Idbaih, A., Adam, C., Guyot, F., Chebbi, I.	2017	Chains of magnetosomes with controlled endotoxin release and partial tumor occupation induce full destruction of intracranial U87-Luc glioma in mice under the application of an alternating magnetic field	Journal of Controlled Release
Le Fèvre, R., Durand-Dubief, M., Chebbi, I., Guyot, F., Alphandéry, E.	2017	Enhanced antitumor efficacy of biocompatible magnetosomes for the magnetic hyperthermia treatment of glioblastoma	Theranostics
Mandawala, C., Chebbi, I., Durand-Dubief, M., Guyot, F., Alphandéry, E.	2017	Biocompatible and stable magnetosome minerals coated with poly-l-lysine, citric acid, oleic acid, and carboxy-methyl-dextran for application in the magnetic hyperthermia treatment of tumors	Journal of Materials Chemistry B
Tong, Sheng; Quinto, Christopher A.; Zhang, Linlin	2017	Size-Dependent Heating of Magnetic Iron Oxide Nanoparticles	ASC Nano
Chen, Linjie; Chen, Changyou; Wang, Pingping;	2017	A compound magnetic field generating system for targeted killing of Staphylococcus aureus by magnetotactic bacteria in a microfluidic chip	JOURNAL OF MAGNETISM AND MAGNETIC MATERIALS
Pham, Tuan Anh; Schreiber, Andreas; Schiller, Stefan M.	2017	Toroidal Protein Adaptor Assembles Ferrimagnetic Nanoparticle Fibers with Constructive Magnetic Coupling	ADVANCED FUNCTIONAL MATERIALS

## Sheet: Image contrast
Image contrast
Authors	Year	Title	Journal
Herborn, C. U., N. Papanikolaou, R. Reszka, K. Grünberg, D. Schüler and J. F. Debatin	2003	Magnetosomes as biological model for iron binding: Relaxivity determination with MRI	RoFo Fortschritte auf dem Gebiet der Rontgenstrahlen und der Bildgebenden Verfahren 175
Felfoul, O., N. Mokrani, M. Mohammadi and S. Martel	2010	Effect of the chain of magnetosomes embedded in magnetotactic bacteria and their motility on magnetic resonance imaging	2010 Annual International Conference of the IEEE Engineering in Medicine and Biology Society, EMBC'10
Hu, L. L., F. Zhang, Z. Wang, X. F. You, L. Nie, H. X. Wang, T. Song and W. H. Yang	2010	Comparison of the H-1 NMR Relaxation Enhancement Produced by Bacterial Magnetosomes and Synthetic Iron Oxide Nanoparticles for Potential Use as MR Molecular Probes	Ieee Transactions on Applied Superconductivity 20
Lee, N., H. Kim, S. H. Choi, M. Park, D. Kim, H. C. Kim, Y. Choi, S. Lin, B. H. Kim, H. S. Jung, H. Kim, K. S. Park, W. K. Moon and T. Hyeon	2011	Magnetosome-like ferrimagnetic iron oxide nanocubes for highly sensitive MRI of single cells and transplanted pancreatic islets	Proceedings of the National Academy of Sciences of the United States of America 108
Goldhawk, D. E., R. Rohani, A. Sengupta, N. Gelman and F. S. Prato	2012	Using the magnetosome to model effective gene-based contrast for magnetic resonance imaging	Wiley Interdisciplinary Reviews-Nanomedicine and Nanobiotechnology 4
Meriaux, S., M. Boucher, B. Marty, Y. Lalatonne, S. Preveral, L. Motte, C. T. Lefevre, F. Geffroy, F. Lethimonnier, M. Pean, D. Garcia, G. Adryanczyk-Perrier, D. Pignol and N. Ginet	2015	Magnetosomes, Biogenic Magnetic Nanomaterials for Brain Molecular Imaging with 17	2T MRI Scanner Advanced Healthcare Materials 4
Goldhawk, D. E., N. Gelman, R. T. Thompson and F. S. Prato	2016	Forming magnetosome-like nanoparticles in mammalian cells for molecular MRI	Design and Applications of Nanoparticles in Biomedical Imaging: 187-203
Boucher, M., F. Geffroy, S. Preveral, L. Bellanger, E. Selingue, G. Adryanczyk-Perrier, M. Pean, C. T. Lefevre, D. Pignol, N. Ginet and S. Meriaux	2017	Genetically tailored magnetosomes used as MRI probe for molecular imaging of brain tumor	Biomaterials 121: 167-178.
Xiang, Z. C., X. L. Yang, J. J. Xu, W. J. Lai, Z. H. Wang, Z. Y. Hu, J. S. Tian, L. L. Geng and Q. J. Fang	2017	Tumor detection using magnetosome nanoparticles functionalized with a newly screened EGFR/HER2 targeting peptide	Biomaterials 115: 53-64.
Erdal, E., Demirbilek, M., Yeh, Y., Esener, S., Denkbas, E.B.	2017	A Comparative Study of Receptor-Targeted Magnetosome and HSA-Coated Iron Oxide Nanoparticles as MRI Contrast-Enhancing Agent in Animal Cancer Model	Applied Biochemistry and Biotechnology
