# Supplementary material for: Applications of Magnetotactic Bacteria, Magnetosomes and Magnetosome Crystals in Biotechnology and Nanotechnology: Mini-Review
Source: Molecules. 2018 Sep 24;23(10):2438. doi: 10.3390/molecules23102438 (PMC6222368; doi:10.3390/molecules23102438)
Supplement: Supplementary file 1 [file molecules-23-02438-s001.zip › Table S2_after proof reading.xlsx]

## Sheet: table S1
Author	Year	Title
Blakemore, R	1975	Magnetotactic bacteria.	Science
Mo, H. W., L. L. Liu and J. Zhao	1978	A novel method for the isolation and study of a magnetotactic bacterium.	Archives of Microbiology
Bazylinski, D. A., T. J. Williams, C. T. Lefèvre, D. Trubitsyn, J. Fang, T. J. Beveridge, B. M. Moskowitz, B. Ward, S. Schübbe, B. L. Dubbels and B. Simpson	1979	SINGLE DOMAIN PARTICLES AND MAGNETOTACTIC BACTERIA.	Biophysical Journal
Frankel, R. B., R. P. Blakemore, F. F. Torres De Araujo, D. M. S. Esquivel and J. Danon	1979	Magnetite in freshwater magnetotactic bacteria.	Science
Blakemore, R. P.	1980	South-seeking magnetotactic bacteria in the southern hemisphere.	Nature
Deng, Q. J., Y. G. Liu, S. B. Wang, M. B. Xie, S. J. Wu, A. Z. Chen and W. G. Wu	1980	Bulk magnetic properties of magnetotactic bacteria.	IEEE Transactions on Magnetics
Frankel, R. B. and R. P. Blakemore	1981	Magnetotactic bacteria at the geomagnetic equator.	Science
Blakemore, R.	1982	Magnetotactic bacteria.	Annual Review of Microbiology
Rosenblatt, C., F. F. T. De Araujo and R. B. Frankel	1982	Birefringence Determination of Magnetic Moments of Magnetotactic Bacteria.	Biophysical Journal
Rosenblatt, C., F. T. de Araujo and R. B. Frankel	1982	LIGHT-SCATTERING DETERMINATION OF MAGNETIC-MOMENTS OF MAGNETOTACTIC BACTERIA.	Journal of Applied Physics
Frankel, R. B., R. E. Dunin-Borkowski, M. Pósfai and D. A. Bazylinski	1983	FE3O4 PRECIPITATION IN MAGNETOTACTIC BACTERIA.	Biochimica Et Biophysica Acta
Michelini, E., L. Cevenini, M. M. Calabretta, S. Borg, D. Schuler and A. Roda	1983	SINGLE-DOMAIN PARTICLES IN MAGNETOTACTIC BACTERIA.	Annual Reports of the Research Reactor Institute, Kyoto University
Fouladi, J. E., Z. Lu, Y. Savaria and S. Martel	1984	MOSSBAUER-SPECTROSCOPY OF FE3O4 BIOMINERALIZATION IN MAGNETOTACTIC BACTERIA.	Abstracts of Papers of the American Chemical Society
Frankel, R. B. and D. A. Bazylinski	1984	Precipitation of Fe3O4 in magnetotactic bacteria.	Philosophical Transactions of the Royal Society of London
Lubnina, N. V. and A. Y. Bychkov	1984	Dual inheritance in haploid organisms: a model of magnetotactic bacteria.	Journal of Theoretical Biology
Oestreicher, Z., C. Valverde-Tercedor, L. Chen, C. Jimenez-Lopez, D. A. Bazylinski, N. N. Casillas-Ituarte, S. K. Lower and B. H. Lower	1984	Magnetosome dynamics in magnetotactic bacteria.	Biophysical Journal
Guell, D. C., H. Brenner, R. B. Frankel and H. Hartman	1985	Magnetotactic Bacteria in the Classroom.	American Biology Teacher
Guilfoile, P.	1985	MAGNETOTACTIC BACTERIA.	American Journal of Botany
Harasko, G., H. Pfützner, E. Rapp, K. Futschik and D. Schüler	1985	INHERITANCE OF MAGNETOSOME POLARITY IN MAGNETOTROPIC BACTERIA.	Journal of Theoretical Biology
Rosenblatt, C., F. F. T. Dearaujo and R. B. Frankel	1985	A Birefringence Relaxation Determination of Rotational Diffusion of Magnetotactic Bacteria.	Biophysical Journal
Cornejo, E., P. Subramanian, Z. Li, G. J. Jensen and A. Komeili	1986	MAGNETOTACTIC BACTERIA - DISTRIBUTION, MORPHOLOGY AND MOVEMENT.	Journal of Applied Bacteriology
Sorty, A. M. and N. R. Shaikh	1986	Magnetotactic bacteria are widely distributed in sediments in the U.K.	FEMS Microbiology Letters
Stolz, J. F.	1986	Magnetotactic bacteria and single-domain magnetite in hemipelagic sediments.	Nature
Waisbord, N., C. T. Lefevre, L. Bocquet, C. Ybert and C. Cottin-Bizonne	1986	A Study of Magnetic Properties of Magnetotactic Bacteria.	Biophysical Journal
Carillo, M. A., M. Bennet and D. Faivre	1987	Zoned migration of magnetotactic bacteria.	Journal of Magnetism and Magnetic Materials
Mankiewicz, M. and S. Martel	1987	STRUCTURAL AND MORPHOLOGICAL SPECIFICITY OF MAGNETIC CRYSTALS IN MAGNETOTACTIC BACTERIA.	Recueil Des Travaux Chimiques Des Pays-Bas-Journal of the Royal Netherlands Chemical Society
Mann, S. and N. H. C. Sparks	1987	STRUCTURE, MORPHOLOGY AND CRYSTAL-GROWTH OF ANISOTROPIC MAGNETITE CRYSTALS IN MAGNETOTACTIC BACTERIA.	Proceedings of the Royal Society Series B-Biological Sciences
Mann, S., N. H. C. Sparks and R. P. Blakemore	1987	ULTRASTRUCTURE AND CHARACTERIZATION OF ANISOTROPIC MAGNETIC INCLUSIONS IN MAGNETOTACTIC BACTERIA.	Proceedings of the Royal Society Series B-Biological Sciences
Matsunaga, T.	1987	Use of magnetic particles isolated from magnetotactic bacteria for enzyme immobilization.	Applied Microbiology and Biotechnology
Oberhack, M., R. Sussmuth and H. Frank	1987	Magnetotactic Bacteria from Freshwater.	Zeitschrift fur Naturforschung - Section C Journal of Biosciences
Sparks, N. H. C., S. Mann, D. A. Bazylinski, D. R. Lovley, H. W. Jannasch and R. B. Frankel	1987	Unusual swimming behavior of a magnetotactic bacterium.	FEMS Microbiology Letters
Vainshtein, M. B., N. E. Suzina, E. B. Kudryashova, E. V. Ariskina and V. V. Sorokin	1987	Magnetotactic bacteria and their magnetofossils in sediments.	Earth and Planetary Science Letters
Vali, H. and J. L. Kirschvink	1987	ELECTRON-OPTICAL STUDY OF MAGNETITE MAGNETOSOMES FROM RECENT MAGNETOTACTIC BACTERIA AND FROM SEDIMENTS.	Fortschritte Der Mineralogie
Woehl, T., S. Kashap, M. Sánchez-Quesada, C. Jiménez López, T. Perez-Gonzalez, D. Faivre, D. Trubytsyn, D. Bazylinski and T. Prozorov	1987	A 'capillary racetrack' method for isolation of magnetotactic bacteria.	FEMS Microbiology Letters
Bazylinski, D. A., R. B. Frankel, B. R. Heywood, S. Mann, J. W. King, P. L. Donaghay and A. K. Hanson	1988	Anaerobic magnetite production by a marine, magnetotactic bacterium.	Nature
González, L. M., W. C. Ruder, E. Zenkov, P. R. LeDuc and W. C. Messner	1988	CHARACTERIZATION OF THE BACTERIAL MAGNETOSOME MEMBRANE.	Journal of Bacteriology
Guell, D. C.	1988	Hydrodynamic forces and band formation in swimming magnetotactic bacteria.	Journal of Theoretical Biology
Moskowitz, B. M., R. B. Frankel, D. A. Bazylinski, H. W. Jannasch and D. R. Lovley	1988	Magnetic properties of magnetotactic bacteria.	Journal of Magnetism and Magnetic Materials
Fukumori, Y. and A. Taoka	1989	Identification of the Magnetic Poles on Strong Magnetic Grains from Meteorites using Magnetotactic Bacteria.	Journal of Geomagnetism and Geoelectricity
Furubayashi, M. and C. A. Voigt	1989	Why not use magnetotactic bacteria for domain analyses?	Physica Scripta
Krichevsky, A., M. J. Smith, L. J. Whitman, M. B. Johnson, T. W. Clinton, L. L. Perry, B. M. Applegate, K. O'Connor and L. N. Csonka	1989	Small angle neutron and X-ray scattering from magnetite crystals in magnetotactic bacteria.	Journal of Magnetism and Magnetic Materials
Moskowitz, B. M., D. A. Bazylinski, R. Egli, R. B. Frankel and K. J. Edwards	1989	A comparison of magnetite particles produced anaerobically by magnetotactic and dissimilatory iron‐reducing bacteria.	Geophysical Research Letters
Sparks, N. H. C., L. Courtaux, S. Mann and R. G. Board	1989	Saltmarsh ponds—a preferred habitat for magnetotactic bacteria?	Letters in Applied Microbiology
Heyen, U. and D. Schuler	1990	CONTROLLED BIOSYNTHESIS OF GREIGITE	Naturwissenschaften
Mann, S., N. H. C. Sparks and R. P. Blakemore	1990	Magnetotactic Bacteria: Microbiology, Biomineralization, Palaeomagnetism and Biotechnology.	Advances in Microbial Physiology
Mann, S., N. H. C. Sparks and R. G. Board	1990	BIOMINERALIZATION OF FERRIMAGNETIC GREIGITE	Nature
Sparks, N. H. C., J. Lloyd and R. G. Board	1990	Structure and morphology of magnetite anaerobically-produced by a marine magnetotactic bacterium and a dissimilatory iron-reducing bacterium.	Earth and Planetary Science Letters
Baumgartner, J., G. Morin, N. Menguy, T. P. Gonzalez, M. Widdrat, J. Cosmidis and D. Faivre	1991	ANAEROBIC PRODUCTION OF SINGLE-DOMAIN MAGNETITE BY THE MARINE, MAGNETOTACTIC BACTERIUM, STRAIN MV-1.	New York, Plenum Press Div Plenum Publishing Corp.
Bazylinski, D. A. and R. B. Frankel	1991	BIOMINERALIZATION OF IRON SULFIDES IN MAGNETOTACTIC BACTERIA FROM SULFIDIC ENVIRONMENTS.	New York, Plenum Press Div Plenum Publishing Corp.
Erglis, K., Q. Wen, V. Ose, A. Zeltins, A. Sharipo, P. A. Janmey and A. Cebers	1991	DIVERSITY OF MAGNETIC CRYSTALS FOUND IN MAGNETOTACTIC BACTERIA.	New York, Plenum Press Div Plenum Publishing Corp.
Frankel, R. B.	1991	INORGANIC PARTICLES IN MAGNETOTACTIC BACTERIA.	Abstracts of Papers of the American Chemical Society
Petermann, H. and U. Bleil	1991	FUNDAMENTAL-ASPECTS OF PRACTICAL APPLICATIONS OF MAGNETOTACTIC BACTERIA.	Journal of Applied Physics
Roda, A., L. Cevenini, S. Borg, E. Michelini, M. M. Calabretta and D. Schuler	1991	INTERCELLULAR-JUNCTIONS, MOTILITY AND MAGNETOSOME STRUCTURE IN A MULTICELLULAR MAGNETOTACTIC PROKARYOTE.	New York, Plenum Press Div Plenum Publishing Corp.
Shcherbakov, V. P., M. Winklhofer, M. Hanzlik and N. Petersen	1991	GEOMETRICAL ARRANGEMENT OF MAGNETOSOMES IN MAGNETOTACTIC BACTERIA.	Pittsburgh, Materials Research Soc.
Vali, H., O. Förster, G. Amarantidis and N. Petersen	1991	OBSERVATIONS OF MAGNETOSOME ORGANIZATION, SURFACE-STRUCTURE, AND IRON BIOMINERALIZATION OF UNDESCRIBED MAGNETIC BACTERIA	EVOLUTIONARY SPECULATIONS. New York, Plenum Press Div Plenum Publishing Corp.
Bazylinski, D. A.	1992	Production of iron sulfide minerals by magnetotactic bacteria in sulfidic environments.	Catena Supplement
Funaki, M., H. Sakai and T. Matsunaga	1992	The S pole distribution on magnetic grains in pyroxenite determined by magnetotactic bacteria.	Physics of the Earth and Planetary Interiors
Mathuriya, A. S., K. Yadav and B. D. Kaushik	1992	Magnetotactic bacteria from freshwater lakes in Georgia.	Journal of Basic Microbiology
Matsunaga, T. and S. Kamiya	1992	GENE-TRANSFER IN MAGNETIC BACTERIA - TRANSPOSON MUTAGENESIS AND CLONING OF GENOMIC DNA FRAGMENTS REQUIRED FOR MAGNETOSOME SYNTHESIS.	Journal of Bacteriology
Raschdorf, O., F. D. Muller, M. Posfai, J. M. Plitzko and D. Schuler	1992	MAGNETIC DOMAIN STATE AND COERCIVITY PREDICTIONS FOR BIOGENIC GREIGITE	Journal of Geophysical Research
Spormann, A. M.	1992	Phylogenetic Diversity and Identification of Nonculturable Magnetotactic Bacteria.	Systematic and Applied Microbiology
Stewart, Z., B. Martinac and J. Dobson	1992	Magnetotactic bacteria: biomineralization, ecology, sediment magnetism, environmental indicator.	Catena Supplement
Bahaj, A. S., I. W. Croudace, P. A. B. James, F. D. Moeschler and P. E. Warwick	1993	Characterisation of magnetotactic bacteria using image processing techniques.	IEEE Transactions on Magnetics
Bahaj, A. S. and P. A. B. James	1993	Characterization and growth of magnetotactic bacteria: Implications of clean up of environmental pollution.	Journal of Applied Physics
Bazylinski, D. A., R. B. Frankel and H. W. Jannasch	1993	Copper association with iron sulfide magnetosomes in a magnetotactic bacterium.	Archives of Microbiology
Harasko, G., H. Pfützner and K. Futschik	1993	Determination of the concentration of magnetotactic bacteria by means of susceptibility measurements.	Japanese Journal of Applied Physics
McKay, C. P., E. I. Friedmann, R. B. Frankel and D. A. Bazylinski	1993	Electron microscopy study of magnetosomes in a cultured coccoid magnetotactic bacterium.	Proceedings of the Royal Society B: Biological Sciences
Meldrum, F. C., S. Mann, B. R. Heywood, R. B. Frankel and D. A. Bazylinski	1993	ELECTRON-MICROSCOPY STUDY OF MAGNETOSOMES IN 2 CULTURED VIBRIOID MAGNETOTACTIC BACTERIA.	Proceedings of the Royal Society B-Biological Sciences
Penninga, I., H. de Waard, B. M. Moskowitz, D. A. Bazylinski and R. B. Frankel	1993	Detection of live magnetotactic bacteria in South Atlantic deep-sea sediments.	Earth and Planetary Science Letters
Spring, S., R. Amann, W. Ludwig, K. H. Schleifer, D. Schüler, K. Poralla and N. Petersen	1993	Dominating role of an unusual magnetotactic bacterium in the microaerobic zone of a freshwater sediment.	Applied and Environmental Microbiology
Takamura, T., T. Tashiro, A. Arakaki and A. Sandhu	1993	Purification and properties of a 'cytochrome a1'-like hemoprotein from a magnetotactic bacterium, Aquaspirillum magnetotacticum.	Biochimica et Biophysica Acta - General Subjects
Araujo, A. C. V., V. Morillo, J. Cypriano, L. C. R. S. Teixeira, P. Leão, S. Lyra, L. G. de Almeida, D. A. Bazylinski, A. T. R. de Vasconcelos, F. Abreu and U. Lins	1994	Metal Uptake and Separation Using Magnetotactic Bacteria.	IEEE Transactions on Magnetics
Bazylinski, D. A., A. J. Garratt-Reed, A. Abedi and R. B. Frankel	1994	Electron microscopic studies of magnetosomes in magnetotactic bacteria.	Microscopy Research and Technique
FARINA, M., KACHAR, B., LINS, U., BRODERICK,R. and BARROS, H.L.	1994	THE OBSERVATION OF LARGE MAGNETITE crystals from magnetotactic bacteria by electron and atomic force microscopy	Journal of Microscopy
Harasko, G., H. Pfutzner and K. Futschik	1994	On the effectiveness of magnetotactic bacteria for visualizations of magnetic domains.	Journal of Magnetism and Magnetic Materials
Bazylinski, D. A.	1995	STRUCTURE AND FUNCTION OF THE BACTERIAL MAGNETOSOME.	Asm News
Bazylinski, D. A., R. B. Frankel, A. J. Garrattreed and S. Mann	1995	Controlled biomineralization of magnetite	Applied and Enviromental Microbiology
Fukuda, Y., Y. Okamura, H. Takeyama and T. Matsunaga	1995	Biochemical studies of magnetotactic bacteria.	Tanpakushitsu kakusan koso. Protein, nucleic acid, enzyme
Hanzlik, M., M. Winklhofer and N. Petersen	1995	Domain analysis by means of magnetotactic bacteria.	IEEE Transactions on Magnetics
Noguchi, Y., T. Fujiwara, K. Yoshimatsu and Y. Fukumori	1995	Study of the motion of magnetotactic bacteria.	European Biophysics Journal
Peng, X., R. Jia, R. Li, S. Dai and T. Liu	1995	Remanence measurements on individual magnetotactic bacteria using a pulsed magnetic field.	Journal of Magnetism and Magnetic Materials
Pradel, N., M. Fuduche and B. Ollivier	1995	Magnetic force microscopy of the submicron magnetic assembly in a magnetotactic bacterium.	Applied Physics Letters:
Spring, S., R. Amann, W. Ludwig, K. H. Schleifer and N. Petersen	1995	Phylogenetic Analysis of Uncultured Magnetotactic Bacteria from the Alpha-Subclass of Proteobacteria.	Systematic and Applied Microbiology
Spring, S., R. Amann, W. Ludwig, K. H. Schleifer, H. Van Gemerden and N. Petersen	1995	Diversity of Magnetotactic Bacteria.	Systematic and Applied Microbiology
Valverde-Tercedor, C., F. Abadía-Molina, M. Martinez-Bueno, E. Pineda-Molina, L. Chen, Z. Oestreicher, B. H. Lower, S. K. Lower, D. A. Bazylinski and C. Jimenez-Lopez	1995	The turning of magnetotactic bacteria.	Journal of Statistical Physics
Bahaj, A. S., P. A. B. James, D. C. Ellwood and J. H. P. Watson	1996	An alternative method for the estimation of the magnetic moment of non-spherical magnetotactic bacteria.	IEEE Transactions on Magnetics
Bahaj, A. S., P. A. B. James and F. D. Moeschler	1996	High gradient magnetic separation of motile and non-motile magnetotactic bacteria.	IEEE Transactions on Magnetics
Bazylinski, D. A.	1996	Controlled biomineralization of magnetic minerals by magnetotactic bacteria.	Chemical Geology
Faivre, D. and D. Schuler	1996	Distribution of magnetotactic bacteria in China and characterization of magnetosomes.	Chinese Science Bulletin
Guan, F., X. Li, J. Guo, G. L. Yang and X. Li	1996	Hydrodynamic forces in bands of magnetotactic bacteria, revisited: Formation, stability and structure.	Chemical Engineering Communications
Hanzlik, M., N. Petersen, D. G. Weiss and M. Winkelhofer	1996	Spatial arrangement of chains of magnetosomes in magnetotactic bacteria.	Earth and Planetary Science Letters
Jia, R. F. and X. Z. Peng	1996	Characteristics of magnetotactic bacteria in Duanjiapo loess section, Shaanxi province and their environment significance.	Science in China Series D-Earth Sciences
Li, F., Y. Li, W. Jiang, Z. F. Wang and J. L. Li	1996	Studies on magnetotactic bacteria. II. Effect of succinate dehydrogenase NaN<inf>3</inf> and DNP on magnetosome synthesis in the cell.	Wuhan Daxue Xuebao/Journal of Wuhan University
Bahaj, A. S., P. A. B. James and F. D. Moeschler	1997	Continuous cultivation and recovery of magnetotactic bacteria.	IEEE Transactions on Magnetics
Guo, S. S., X. Z. Zhao, Y. Chen and H. L. W. Chan	1997	Magnetotactic bacteria as sensors for magnetic fields.	European Journal of Cell Biology
Mahmoudi, M., A. Tachibana, A. B. Goldstone, Y. J. Woo, P. Chakraborty, K. R. Lee, C. S. Foote, S. Piecewicz, J. C. Barrozo, A. Wakeel, B. W. Rice, C. B. Bell and P. C. Yang	1997	Structural features of magnetite from magnetotactic bacteria.	Meteoritics & Planetary Science
Shaw, J., A. Boyd, M. House, M. Saunders, F. Mathes and B. Baer	1997	Elastic stability of chains of magnetosomes in magnetotactic bacteria.	European Biophysics Journal
Zhang, W. Y., K. Zhou, H. M. Pan, H. J. Du, Y. R. Chen, R. Zhang, W. Ye, C. Lu, T. Xiao and L. F. Wue	1997	Isolation of a aerobic magnetotactic bacterium HM-1 and studies on its biological characterstics.	Wuhan Daxue Xuebao/Journal of Wuhan University
Bahai, A. S. and P. A. B. James	1998	Continuous radionuclide recovery from wastewater using magnetotactic bacteria.	Journal of Magnetism and Magnetic Materials
Bahaj, A. S., P. A. B. James and F. D. Moeschler	1998	A comparative study of the magnetic separation characteristics of magnetotactic and sulphate reducing bacteria.	Journal of Applied Physics
Bahaj, A. S., P. A. B. James and F. D. Moeschler	1998	Low magnetic-field separation system for metal-loaded magnetotactic bacteria.	Journal of Magnetism and Magnetic Materials
Chen, L., C. Chen, P. Wang, C. Chen, L. F. Wu and T. Song	1998	Effect of ferric concentration on activity of siderophore secrected by Magnetotactic bacterium strain WD-1.	Wuhan Daxue Xuebao/Journal of Wuhan University
Descamps, E. C. T., C. L. Monteil, N. Menguy, N. Ginet, D. Pignol, D. A. Bazylinski and C. T. Lefèvre	1998	Magnetite from magnetotactic bacteria: Size distributions and twinning.	American Mineralogist
Dufour, S. C., J. R. Laurich, R. T. Batstone, B. McCuaig, A. Elliott and K. M. Poduska	1998	Magnetic microstructure of magnetotactic bacteria by electron holography.	Science
Frankel, R. B., G. C. Papaefthymiou, R. P. Blakemore and W. Obrien	1998	Single magnetic domains in magnetotactic bacteria.	Journal of Geophysical Research: Solid Earth
Lin, W., Y. Wang, B. Li and Y. Pan	1998	Magnetosome size distribution in uncultured rod-shaped bacteria as determined by electron microscopy and electron spectroscopic imaging.	Microscopy Research and Technique
Pósfai, M. and B. Arató	1998	Iron sulfides from magnetotactic bacteria: Structure, composition, and phase transitions.	American Mineralogist
Ullrich, S. and D. Schuler	1998	Microgravity effects on magnetotactic bacteria. Space Technology and Applications International Forum	Space technology and applications international forum - 1998. AIP Conference Proceedings
Usov, N. A., M. L. Fdez-Gubieda and J. M. Barandiaran	1998	On the diversity of magnetotactic bacteria.	Mikrobiologiya
	1999	Magnetite film growth at 30 degrees C on organic monomolecular layer, mimicking bacterial magnetosome synthesis.	Journal of Applied Physics
Chavadar, M. S. and S. S. Bajekal	1999	A new study of bacterial motion: Superconducting quantum interference device microscopy of magnetotactic bacteria.	Biophysical Journal
Lins, U. and M. Farina	1999	Phosphorus-rich granules in uncultured magnetotactic bacteria.	FEMS Microbiology Letters
Lins, U., F. Freitas, C. N. Keim and M. Farina	1999	Imaging faces of shadowed magnetite crystals from magnetotactic bacteria with energy-filtering transmission electron microscopy.	Microscopy Research and Technique
Ma, Q., C. Chen, S. Wei, C. Chen, L. Wu and T. Song	1999	The significance of magnetotactic bacteria for the palaeomagnetic and rock magnetic record of Quaternary sediments and soils.	Geological Society Special Publication
Mandal, S., B. Sunilkumar, A. Kumar and B. Basu	1999	Oxygen and iron isotope studies of magnetite produced by magnetotactic bacteria.	Science
Nguyen, T. T. M., M. D. Baviskar, P. Bernazzani, M. Minerals and S. Mat	1999	Iron reductase for magnetite synthesis in the magnetotactic bacterium Magnetospirillum magnetotacticum.	Journal of Bacteriology
Schuler, D.	1999	Formation of magnetosomes in magnetotactic bacteria.	Journal of Molecular Microbiology and Biotechnology
Andre, W., S. Martel and Ieee	2000	Chaotic motion of magnetotactic bacteria.	Chaos Solitons & Fractals
Lins, U., M. Farina and B. Kachar	2000	Electron spectroscopic imaging of magnetotactic bacteria: Magnetosome morphology and diversity.	Microscopy and Microanalysis
Peigneux, A., C. Valverde-Tercedor, R. López-Moreno, T. Pérez-González, M. A. Fernández-Vivas and C. Jiménez-López	2000	Paleo-environmental study on the growth of magnetotactic bacteria and precipitation of magnetosomes in Chinese loess-paleosol sequences.	Chinese Science Bulletin
Polyakova, T. and V. Zablotskii	2000	Magnetotactic bacteria and their mineral inclusions from Hungarian freshwater sediments.	Acta Geologica Hungarica
Staniland, S. S. and A. E. Rawlings	2000	Evidence for mechanosensitive transmembrane ion channels of small conductance in magnetotactic bacteria.	Electro- and Magnetobiology
Tay, A., C. Murray, K. Owsley and D. Di Carlo	2000	Biogenic martian magnetite crystals? A comparison of prismatic magnetite crystals in the Allan Hills 84001 carbonate globules with those from magnetotactic bacteria strain MV-1.	Meteoritics & Planetary Science
Urban, J. E.	2000	Adverse effects of microgravity on the magnetotactic bacterium Magnetospirillum magnetotacticum.	Acta Astronautica
Bahaj, A. S., P. A. B. James and F. D. Moeschler	2001	Magnetic field gradient assisted Orientation Magnetic Separation for the efficient removal of pollutants by magnetotactic bacteria.	Abstracts of Papers of the American Chemical Society
De Lanauze, D., O. Felfoul, J. P. Turcot, M. Mohammadi and S. Martel	2001	Instrument for the measurement of hysteresis loops of magnetotactic bacteria and other systems containing submicron magnetic particles.	Review of Scientific Instruments
Dunin-Borkowski, R. E., M. R. McCartney, R. B. Frankel, D. A. Bazylinski, M. Posfai and P. R. Buseck	2001	Off-axis electron holography of magnetotactic bacteria: Magnetic microstructure of strains MV-1 and MS-1.	European Journal of Mineralogy
Grunberg, K., E. C. Muller, A. Otto, R. Reszka, D. Linder, M. Kube, R. Reinhardt and D. Schuler	2001	A Large Gene Cluster Encoding Several Magnetosome Proteins Is Conserved in Different Species of Magnetotactic Bacteria.	Applied and Environmental Microbiology
Katzmann, E., A. Scheffel, M. Gruska, J. M. Plitzko and D. Schuler	2001	Elemental analysis of uncultured magnetotactic bacteria exposed to heavy metals.	Canadian Journal of Microbiology
Ofer, S., I. Nowik, E. R. Bauminger, G. C. Papaefthymiou, R. B. Frankel and R. P. Blakemore	2001	A magnetosome-specific GTPase from the magnetic bacterium Magnetospirillum magneticum AMB-1.	Journal of Biological Chemistry
Okamura, Y., H. Takeyama and T. Matsunaga	2001	Expression and characterization of a magnetosome-associated protein, TPR-containing MAM22, in Escherichia coli.	Febs Letters
Yu-Zhang, K., K. L. Zhu, T. Xiao and L. F. Wu	2001	Calculations of magnetic susceptibility of magnetotactic bacteria culture.	Journal of Magnetism and Magnetic Materials
Arakaki, A., M. Shibusawa, M. Hosokawa and T. Matsunaga	2002	Cadmium recovery by a sulfate-reducing magnetotactic bacterium, Desulfovibrio magneticus RS-1, using magnetic separation.	Applied Biochemistry and Biotechnology - Part A Enzyme Engineering and Biotechnology
Bahaj, A. S., P. A. B. James and F. D. Moeschler	2002	Efficiency enhancements through the use of magnetic field gradient in orientation magnetic separation for the removal of pollutants by magnetotactic bacteria.	Separation Science and Technology
Hanzlik, M., M. Winklhofer and N. Petersen	2002	Pulsed-field-remanence measurements on individual magnetotactic bacteria.	Journal of Magnetism and Magnetic Materials
Kobayashi, A., J. L. Kirschvink, C. Z. Nash, R. E. Kopp, D. A. Sauer, L. E. Bertani, W. F. Voorhout and T. Taguchi	2002	Biological control of magnetite crystal formation in the magnetotactic bacteria: hints concerning the possible evidence from ALH84001 for life on Mars.	Geochimica Et Cosmochimica Acta
Komeili, A.	2002	Cell biology of the bacterial magnetosome.	Molecular Biology of the Cell
Pfutzner, H., K. Futschik, G. Harasko, S. Aminpirooz and P. Schonhuber	2002	Magnetic colloids from magnetotactic bacteria: Chain formation and colloidal stability.	Langmuir
Calugay, R. J., H. Takeyama, D. Mukoyama, Y. Fukuda, T. Suzuki, K. Kanoh and T. Matsunaga	2003	Magnetic force driven orientation of Co23B10 arrays inspired by magnetotactic bacteria.	Journal of Materials Chemistry
Feng, S. R., L. J. Wang, P. Palo, X. P. Liu, S. K. Mallapragada and M. Nilsen-Hamilton	2003	Characterization of a new LexA binding motif in the marine magnetotactic bacterium strain MC-1.	Journal of Bacteriology
Hershey, D. M., X. Ren, R. A. Melnyk, P. J. Browne, E. Ozyamak, S. R. Jones, M. C. Y. Chang, J. H. Hurley and A. Komeili	2003	Growth and magnetosome formation by microaerophilic Magnetospirillum strains in an oxygen-controlled fermentor.	Applied Microbiology and Biotechnology
Keim, C. N., U. Lins and M. Farina	2003	Crystallization of NaCl and CaCO<inf>3</inf> from solution using magnetotactic bacteria as laser beam energy absorbers under the optical tweezers microscope.	Microscopy and Microanalysis
Lins, U. and M. Farina	2003	Membrane vesicles in magnetotactic bacteria.	Microbiological Research
Matzanke, B. F., L. H. Boettger, D. Faivre and D. Schueler	2003	Magnetotactic bacteria on earth and on mars.	Astrobiology
Scheffel, A. and D. Schuler	2003	Characterization of a spontaneous nonmagnetic mutant of Magnetospirillum gryphiswaldense reveals a large deletion comprising a putative magnetosome island.	Journal of Bacteriology
Taoka, A., C. Umeyama and Y. Fukumori	2003	Nitrate reductase from the magnetotactic bacterium Magnetospirillum magnetotacticum MS-1: Purification and sequence analyses.	Canadian Journal of Microbiology
Bazylinski, D. A. and R. B. Frankel	2004	Magnetosome formation in prokaryotes.	Nature Reviews Microbiology
Du, H., R. Zhang, W. Zhang, C. Xu, Y. Chen, H. Pan, K. Zhou, L. F. Wu and T. Xiao	2004	Evidence for a copper-dependent iron transport system in the marine, magnetotactic bacterium strain MV-1.	Microbiology
Frankel, R. B. and D. A. Bazylinski	2004	Magnetosome mysteries. Despite reasonable progress elucidating magnetotactic microorganisms, many questions remain.	ASM News
Futschik, K., H. Pfɒtzner, A. Doblander, P. SchɆnhuber, T. Dobeneck, N. Petersen and H. Vali	2004	Isolation of a novel marine magnetotactic bacterium YSC-1 and studies on the highly uniform, magnetic nano-material magnetosome.	Gaojishu Tongxin/High Technology Letters
Grouzdev, D. S., M. V. Dziuba, M. S. Sukhacheva, A. V. Mardanov, A. V. Beletskiy, B. B. Kuznetsov and K. G. Skryabin	2004	Biochemical and proteomic analysis of the magnetosome membrane in Magnetospitillum gryphiswaldense.	Applied and Environmental Microbiology
Komeili, A. and D. K. Newman	2004	Magnetosome vesicles are present before magnetite formation, and MamA is required for their activation.	Proceedings of the National Academy of Sciences of the United States of America
Lang, C. and D. Schuler	2004	Controlled assembly of magnetic nanoparticles from magnetotactic bacteria using microelectromagnets arrays.	Nano Letters
Lins, U. and M. Farina	2004	Magnetosome chain arrangement and stability in magnetotactic cocci.	Antonie van Leeuwenhoek, International Journal of General and Molecular Microbiology
Schubbe, S., C. Wurdemann, J. Peplies, U. Heyen, C. Wawer, F. O. Glockner and D. Schuler	2004	Ecophysiology and molecular biology of magnetite biomineralization in magnetotactic bacteria.	Abstracts of Papers of the American Chemical Society
Schuler, D.	2004	Molecular analysis of a subcellular compartment: the magnetosome membrane in Magnetospirillum gryphiswaldense.	Archives of Microbiology
Simmons, S. L. and K. J. Edwards	2004	Spatiotemporal distribution of marine magnetotactic bacteria in a seasonally stratified coastal salt pond.	Applied and Environmental Microbiology
Thomas-Keprta, K. L., S. J. Clemett, D. A. Bazylinski, J. L. Kirschvink, D. S. McKay, S. J. Wentworth, H. Vali and E. K. Gibson	2004	Magnetic Nanoparticles Assembled by Micromanipulation of Magnetotactic Bacteria.	MRS Bulletin
Watanabe, S., M. Yamanaka, A. Sakai, K. Sawada and T. Iwasa	2004	Magnetic tests for magnetosome chains in Martian meteorite ALH84001.	Proceedings of the National Academy of Sciences of the United States of America
Alphandery, E., A. T. Ngo, C. Lefevre, I. Lisiecki, L. F. Wu and M. P. Pileni	2005	Phylogeny and in situ identiï-cation of magnetotactic bacteria.	Biomineralization: Progress in Biology, Molecular Biology and Application
Arakaki, A., A. Yamagishi and T. Matsunaga	2005	Crystal-size and shape distributions of magnetite from uncultured magnetotactic bacteria as a potential biomarker.	American Mineralogist
Fischer, H., G. Mastrogiacomo, J. F. Loffler, R. J. Warthmann, P. G. Weidler and A. U. Gehring	2005	Diversity and vertical distribution of magnetotactic bacteria along chemical gradients in freshwater microcosms.	FEMS Microbiology Ecology
Flies, C. B., H. M. Jonkers, D. De Beer, K. Bosselmann, M. E. Böttcher and D. Schüler	2005	Combined approach for characterization of uncultivated magnetotactic bacteria from various aquatic environments.	Applied and Environmental Microbiology
Keim, C. N., L. G. Lutterbach and M. Farina	2005	Intracellular inclusions of uncultured magnetotactic bacteria.	International Microbiology
Lins, U., M. R. McCartney, M. Farina, B. B. Frankel and P. R. Buseck	2005	Habits of magnetosome crystals in coccoid magnetotactic bacteria.	Applied and Environmental Microbiology
Matsunaga, T., M. Nemoto, A. Arakaki and M. Tanaka	2005	Complete genome sequence of the facultative anaerobic magnetotactic bacterium Magnetospirillum sp. strain AMB-1.	DNA Research
Pan, Y., W. Lin, J. Li, W. Wu, L. Tian, C. Deng, Q. Liu, R. Zhu, M. Winklhofer and N. Petersen	2005	Rock magnetic properties of uncultured magnetotactic bacteria.	Earth and Planetary Science Letters
Pollithy, A., T. Romer, C. Lang, F. D. Muller, J. Helma, H. Leonhardt, U. Rothbauer and D. Schuler	2005	Magnetization processes in magnetotactic bacteria systems.	Journal of Magnetism and Magnetic Materials
Schüler, D.	2005	The presumptive magnetosome protein Mms16 is a poly(3-hydroxybutyrate) granule-bound protein (phasin) in Magnetospirillum gryphiswaldense.	Journal of Bacteriology
Simmons, S. L., S. M. Sievert, R. B. Frankel, D. A. Bazylinski and K. J. Edwards	2005	Magnetic induction mapping of magnetite chains in magnetotactic bacteria at room temperature and close to the Verwey transition using electron holography.	Journal of Physics: Conference Series
Stolz, J. F., S. B. R. Chang and J. L. Kirschvink	2005	Magnetotactic bacteria, magnetofossils and the antiquity of life.	Current Science
Uebe, R., B. Voigt, T. Schweder, D. Albrecht, E. Katzmann, C. Lang, L. Bottger, B. Matzanke and D. Schuler	2005	A hypervariable 130-kilobase genomic region of Magnetospirillum gryphiswaldense comprises a magnetosome island which undergoes frequent rearrangements during stationary growth.	Journal of Bacteriology
Wolfe, R. S., R. K. Thauer and N. Pfennig	2005	Long magnetic nanochains assembled by magnetotactic bacteria in a directional field.	Pricm 5: The Fifth Pacific Rim International Conference on Advanced Materials and Processing
	2006	Fossil magnetotactic bacteria: An iron biosignature.	Astrobiology
Brewer, K. D., A. Chan, J. A. Rioux, M. Rafat, S. Machtaler, P. Chakraborty, J. Barozzo, A. Wakeel, J. K. Willmann, E. Graves, B. Rice, C. Bell and B. Rutt	2006	Catechol siderophore excretion by magnetotactic bacterium Magnetospirillum magneticum AMB-1.	Journal of Bioscience and Bioengineering
Cbers, A.	2006	Semisynthetic biogenic magnetosome nanoparticles for the detection of proteins and nucleic acids.	Small
Frankel, R. B. and D. A. Bazylinski	2006	How magnetotactic bacteria make magnetosomes queue up.	Trends in Microbiology
Fuduche, M., A. Postec, S. Davidson, J. P. Chauvin, G. Gales, A. Hirschler-Rea, B. Ollivier, L. F. Wu and N. Pradel	2006	Dynamic analysis of a genomic island in Magnetospirillum sp strain AMB-1 reveals how magnetosome synthesis developed.	Febs Letters
Ji, B., S. D. Zhang, W. J. Zhang, Z. Rouy, F. Alberto, C. L. Santini, S. Mangenot, S. Gagnot, N. Philippe, N. Pradel, L. Zhang, S. Tempel, Y. Li, C. Médigue, B. Henrissat, P. M. Coutinho, V. Barbe, E. Talla and L. F. Wu	2006	Effect of Magnetotactic bacteria on the susceptibility in Chinese loess-paleosol sequences.	Materials Science and Engineering
Kalirai, S. S., K. P. Lam, D. A. Bazylinski, U. Lins and A. P. Hitchcock	2006	Magnetic properties, microstructure, composition, and morphology of greigite nanocrystals in magnetotactic bacteria from electron holography and tomography.	American Mineralogist
Kasama, T., M. Posfai, R. K. K. Chong, A. P. Finlayson, P. R. Buseck, R. B. Frankel and R. E. Dunin-Borkowski	2006	Magnetic microstructure of iron sulfide crystals in magnetotactic bacteria from off-axis electron holography.	Physica B-Condensed Matter
Klumpp, S., B. Kiani, P. Vach and D. Faivre	2006	Experimental observation of magnetosome chain collapse in magnetotactic bacteria: Sedimentological, paleomagnetic, and evolutionary implications.	Earth and Planetary Science Letters
Kopp, R. E. and J. L. Kirschvink	2006	Ferromagnetic resource spectroscopy for assessment of magnetic anisotropy and magnetostatic interactions: A case study of mutant magnetotactic bacteria.	Journal of Geophysical Research: Solid Earth
Kopp, R. E., C. Z. Nash, A. Kobayashi, B. P. Weiss, D. A. Bazylinski and J. L. Kirschvink	2006	Identification of magnetotactic bacteria and their fossils with ferromagnetic resonance.	Geochimica Et Cosmochimica Acta
Lins, U., B. Kachar and M. Farina	2006	Crystal habits and magnetic microstructures of magnetosomes in coccoid magnetotactic bacteria.	Anais da Academia Brasileira de Ciencias
Liu, J. N., Y. Ding, W. Jiang, J. S. Tian, Y. Li and J. L. Li	2006	Characterization of magnetotactic bacteria and their magnetosomes isolated from Tieshan iron ore in Hubei Province of China.	Materials Science and Engineering
Lower, B. H. and D. A. Bazylinski	2006	Microfluidic system for assessing the controllability of MC-1 magnetotactic bacteria as carriers in micro-channels.	2006 NSTI Nanotechnology Conference and Trade Show - NSTI Nanotech 2006 Technical Proceedings.
Lu, Z. and S. Martel	2006	Preliminary investigation of bio-carriers using magnetotactic bacteria.	Conference proceedings : Annual International Conference of the IEEE Engineering in Medicine and Biology Society. IEEE Engineering in Medicine and Biology Society.
Martel, S., O. Felfoul, M. Mohammadi and J. B. Mathieu	2006	Magnetotactic phage-based microrobotic systems for the detection of live bacteria.	2006 1st Ieee Ras-Embs International Conference on Biomedical Robotics and Biomechatronics
Martel, S., M. Mohammadi, O. Felfoul, Z. Lu and P. Pouponneau	2006	Controlled manipulation and actuation of micro-objects with magnetotactic bacteria.	Applied Physics Letters
Matitashvili, E. A., D. A. Matojan, T. S. Gendler, T. V. Kurzchalia and R. S. Adamia	2006	Genomics and proteomics of magnetotactic bacteria for nano-biotechnology.	Nanjing, Southeast Univ Press.
Scheffel, A., M. Gruska, D. Faivre, A. Linaroudis, P. L. Graumann, J. M. Plitzko and D. Schuler	2006	Erratum: An acidic protein aligns magnetosomes along a filamentous structure in magnetotactic bacteria	-
Scheffel, A., M. Gruska, D. Faivre, A. Linaroudis, P. L. Graumann, J. M. Plitzko and D. Schüler	2006	An acidic protein aligns magnetosomes along a filamentous structure in magnetotactic bacteria.	Nature
Schubbe, S., M. Kube, A. Scheffel, C. Wawer, U. Heyen, A. Meyerdierks, M. H. Madkour, F. Mayer, R. Reinhardt and D. Schuler	2006	Transcriptional organization and regulation of magnetosome operons in Magnetospirillum gryphiswaldense.	Applied and Environmental Microbiology
Silveira, T. S., J. L. Martins, F. Abreu, K. T. Silva, M. Aranova, I. D. da Silva-Neto, B. Kachar and U. Lins	2006	South-seeking magnetotactic bacteria in the Northern Hemisphere.	Science
Simmons, S. L., D. A. Bazylinski and K. J. Edwards	2006	The contribution of magnetotactic bacteria reduced iron flux in stratified marine environments.	Geochimica Et Cosmochimica Acta
Simpson, E. T., T. Kasama, M. Pósfai, P. R. Buseck, R. J. Harrison and R. E. Dunin-Borkowski	2006	Study on adsorption of metal ions by magnetotactic bacteria.	Huaxue Fanying Gongcheng Yu Gongyi/Chemical Reaction Engineering and Technology
Song, H., X. Li, J. Sun and Z. Wu	2006	Heavy metals removal from wastewater by magnetic field-magnetotactic bacteria technology.	AIChE Annual Meeting, Conference Proceedings.
Tanaka, M., Y. Nakata, T. Mori, Y. Okamura, H. Miyasaka, H. Takeyama and T. Matsunaga	2006	Origin of magnetosome membrane: Proteomic analysis of magnetosome membrane and comparison with cytoplasmic membrane.	Proteomics
Wang, Y. and Y. Pan	2006	Technology for adsorption of Pb2+ by magnetotactic bacteria.	Huaxue Gongcheng/Chemical Engineering
Wu, X. L., W. Zhong, S. Y. Gao, X. H. Qi, N. J. Tang, H. Y. Jiang and Y. W. Du	2006	Studies on adsorption of palladium (II) by magnetotactic bacteria (MTB)	Chinese Journal of Chemical Engineering
Amor, M., V. Busigny, P. Louvat, A. Gelabert, P. Cartigny, M. Durand-Dubief, G. Ona-Nguema, E. Alphandery, I. Chebbi and F. Guyot	2007	Micro-electro-fluidic module to control magnetotactic bacteria for micromanipulation tasks under an optical microscope.	Optomechatronic Micro/Nano Devices and Components Iii. L. Dong, Y. Katagiri, E. Higurashi, H. Toshiyoshi and Y. A. Peter. Bellingham, Spie-Int Soc Optical Engineering.
Andre, W., Z. Lu, B. Moufarrej and S. Martel	2007	Acting on nanoparticles embedded in magnetotactic bacteria to implement propulsion and steering for microrobots.	2007 7th IEEE International Conference on Nanotechnology - IEEE-NANO 2007, Proceedings.
André, W. and S. Martel	2007	Preliminary design of an autonomous microrobot propelled by magnetotactic bacteria.	2007 Ieee/Asme International Conference on Advanced Intelligent Mechatronics
Bazylinski, D. A., C. T. Lefèvre and D. Schüler	2007	Controlled biomineralization by and applications of magnetotactic bacteria.	Advances in Applied Microbiolog
Denham, C. R., R. P. Blakemore and R. B. Frankel	2007	A microsensor for the detection of a single pathogenic bacterium using magnetotactic bacteria-based bio-carriers: Simulations and preliminary experiments.	Annual International Conference of the IEEE Engineering in Medicine and Biology - Proceedings.
El Fouladi, J., W. André, Y. Savaria and S. Martel	2007	System design of an integrated measurement electronic subsystem for bacteria detection using an electrode array and MC-1 magnetotactic bacteria.	Proceedings of the International Conference on Application-Specific Systems, Architectures and Processors.
Erglis, K., L. Alberte and A. Cebers	2007	Dynamics of magnetotactic bacteria in a rotating magnetic field.	Biophysical Journal
Felfoul, O., M. Mohammadi, L. Gaboury and S. Martel	2007	Magnetic resonance imaging of Fe3O4 nanoparticles embedded in living magnetotactic bacteria for potential use as carriers for in vivo applications.	Conference proceedings : Annual International Conference of the IEEE Engineering in Medicine and Biology Society. IEEE Engineering in Medicine and Biology Society. Conference:
Felfoul, O., N. Mokrani, M. Mohammadi and S. Martel	2007	MR imaging of Fe-Co nanoparticles, magnetotactic bacteria and Fe3O4 microparticles for future drug delivery applications.	2007 7th IEEE International Conference on Nanotechnology
Flies, C. B., J. Peplies and D. Schüler	2007	An integrated biosensor for the detection of bio-entities using magnetotactic bacteria and CMOS technology.	Annual International Conference of the IEEE Engineering in Medicine and Biology - Proceedings.
Guilfoile, P. and J. Foote	2007	Response of magnetotactic bacteria in an integrated microfluidic chip.	Shengyang, Northeastern Univ Shengyang.
Huizar-Felix, A. M., D. Munoz, I. Orue, C. Magen, A. Ibarra, J. M. Barandiaran, A. Muela and M. L. Fdez-Gubieda	2007	Magneto-mechanic model of the magnetotactic bacteria. Application in the microactuator field.	Journal of Optoelectronics and Advanced Materials
Ignat, M., G. Zarnescu, S. Soldan, I. Ardelean and C. Moisescu	2007	Transmission electron microscopy study of magnetites in a freshwater population of magnetotactic bacteria.	American Mineralogist
Komeili, A., H. Vali, T. J. Beveridge and D. K. Newman	2007	Molecular mechanisms of magnetosome formation.	Annual Review of Biochemistry. Palo Alto, Annual Reviews.
Kozyaeva, V. V., D. S. Grouzdev, M. V. Dziuba, T. V. Kolganova and B. B. Kuznetsov	2007	Trapping motile magnetotactic bacteria with a magnetic recording head.	Journal of Applied Physics
Lee, Y. S., P. Wongwiwat, R. Narayan and C. Li	2007	Characterization of Mediterranean magnetotactic bacteria.	Journal of Ocean University of China
Lu, Z. and S. Martel	2007	Controlled bio-carriers based on magnetotactic bacteria.	TRANSDUCERS and EUROSENSORS '07 - 4th International Conference on Solid-State Sensors, Actuators and Microsystems.
Mandernack, K. W., D. A. Bazylinski, W. C. Shanks Iii and T. D. Bullen	2007	Motion tracking and analysis system for magnetotactic bacteria.	Proceedings of SPIE - The International Society for Optical Engineering.
Martel, S., C. C. Tremblay, S. Ngakeng and G. Langlois	2007	Deep-etching electron microscopy of cells of Magnetospirillum magnetotacticum: Evidence for filamentous structures connecting the magnetosome chain to the cell surface.	Current Microbiology
Martins, J. L., C. N. Keim, M. Farina, B. Kachar and U. Lins	2007	Grazing protozoa and magnetosome dissolution in magnetotactic bacteria.	Environmental Microbiology
Matsunaga, T., Y. Okamura, Y. Fukuda, A. T. Wahyudi, Y. Murase and H. Takeyama	2007	Molecular analysis of magnetotactic bacteria and development of functional bacterial magnetic particles for nano-biotechnology.	Trends in Biotechnology
Prozorov, T., D. A. Bazylinski, S. K. Mallapragada and R. Prozorov	2007	Cobalt ferrite nanocrystals: Out-performing magnetotactic bacteria.	Acs Nano
Ricci, J. C. D. and J. L. Kirschvink	2007	Comparative genome analysis of four magnetotactic bacteria reveals a complex set of group-specific genes implicated in magnetosome biomineralization and function.	Journal of Bacteriology
Scheffel, A., M. Gruska, D. Faivre, A. Linaroudis, J. M. Plitzko and D. Schuler	2007	The acidic repetitive domain of the Magnetospirillum gryphiswaldense MamJ protein displays hypervariability but is not required for magnetosome chain assembly.	Journal of Bacteriology
Shapiro, O. H., R. Hatzenpichler, D. H. Buckley, S. H. Zinder and V. J. Orphan	2007	Morphological changes in magnetotactic bacteria in presence of magnetic fields.	Journal of Biomedical Nanotechnology
Shih, W. H., M. Sarikaya, W. Y. Shih and I. A. Aksay	2007	Response of superparamagnetic beads and orientation of magnetotactic bacteria in an integrated microfluidic chip.	2007 1st International Conference on Bioinformatics and Biomedical Engineering, ICBBE.
Simmons, S. L., D. A. Bazylinski and K. J. Edwards	2007	Population dynamics of marine magnetotactic bacteria in a meromictic salt pond described with qPCR.	Environmental Microbiology
Song, H. P., X. G. Li, J. S. Sun, S. M. Xu and X. Han	2007	Biosorption equilibrium and kinetics of Au	Chinese Journal of Chemical Engineering
Spring, S. and K. H. Schleifer	2007	Rapid magnetosome formation shown by real-time x-ray magnetic circular dichroism.	Proceedings of the National Academy of Sciences of the United States of America
Sun, J. B., F. Zhao, T. Tang, W. Jiang, J. S. Tian, Y. Li and J. L. Li	2007	Cytoplasmic ATPase involved in ferrous ion uptake from magnetotactic bacterium Magnetospirillum magneticum AMB-1.	Febs Letters
van Kampen, N. G.	2007	Magneto Immuno-MR: A novel immunoassay based on biogenic magnetosome nanoparticles.	Biochemical and Biophysical Research Communications
Wen, T., F. F. Guo, Y. P. Zhang, J. S. Tian, Y. Li, J. L. Li and W. Jiang	2007	Isolation of magnetotactic bacterium WM-1 from freshwater sediment and phylogenetic characterization.	Archives of Microbiology
Xiang, Z. C., X. L. Yang, J. J. Xu, W. J. Lai, Z. H. Wang, Z. Y. Hu, J. S. Tian, L. L. Geng and Q. J. Fang	2007	Design and application of the method for isolating magnetotactic bacteria.	Chinese Journal of Geochemistry
Yang, W., R. G. Li, T. Peng, Y. Zhang, W. Jiang, Y. Li and J. L. Li	2007	Disruption of a fur-like gene inhibits magnetosome formation in magnetospirillum gryphiswaldense MSR-1.	Biochemistry-Moscow
Zhang, Y., Y. Wei and Q. Yang	2007	A simple and accurate method for quantification of magnetosomes in magnetotactic bacteria by common spectrophotometer.	Journal of Biochemical and Biophysical Methods
Abreu, F., M. E. Cantao, M. F. Nicolas, F. G. Barcellos, V. Morillo, L. G. P. Almeida, F. F. do Nascimento, C. T. Lefevre, D. A. Bazylinski, A. T. R. de Vasconcelos and U. Lins	2008	Greigite magnetosome membrane ultrastructure in 'Candidatus Magnetoglobus multicellularis'.	International Microbiology
Alphandery, E., F. Guyot and I. Chebbi	2008	Difference between the magnetic properties of the magnetotactic bacteria and those of the extracted magnetosomes: Influence of the distance between the chains of magnetosomes.	Journal of Physical Chemistry
El Fouladi, J., Z. Lu, Y. Savaria and S. Martel	2008	Thermal fluctuations of non-motile magnetotactic bacteria in ac magnetic fields.	Magnetohydrodynamics
Faivre, D., A. Fischer, I. Garcia-Rubio, G. Mastrogiacomo and A. U. Gehring	2008	Magnetotactic Bacteria and Magnetosomes.	Chemical Reviews
Fischer, A., M. Schmitz, B. Aichmayer, P. Fratzl and D. Faivre	2008	Ferromagnetic resonance and magnetic characteristics of intact magnetosome chains in Magnetospirillum gryphiswaldense.	Earth and Planetary Science Letters
Frankel, R. B., R. P. Blakemore and R. S. Wolfe	2008	Magnetic Microstructure of Magnetotactic Bacteria.	Handbook of Biomineralization: Biological Aspects and Structure Formation.
Fukumori, Y.	2008	Magnetotactic bacteria's organella, magnetosome-localization, and cytoskeleton.	Tanpakushitsu kakusan koso. Protein, nucleic acid, enzyme
Kong, D., W. Lin, Y. Pan and K. Zhang	2008	The identification and biogeochemical interpretation of fossil magnetotactic bacteria.	Earth-Science Reviews
Kundu, S., A. A. Kale, A. G. Banpurkar, G. R. Kulkarni and S. B. Ogale	2008	Expression of green fluorescent protein fused to magnetosome proteins in microaerophilic magnetotactic bacteria.	Applied and Environmental Microbiology
Lins, U., M. R. McCartney, M. Farina, R. B. Frankel and P. R. Buseck	2008	A mutation upstream of an ATPase gene significantly increases magnetosome production in Magnetospirillum gryphiswaldense.	Applied Microbiology and Biotechnology
Liu, Y., M. Gao, S. Dai, K. Peng and R. Jia	2008	Synthesis of magnetosome chain-like structures.	Nanotechnology
Loghin, D., C. Tremblay and S. Martel	2008	Determination of the magnetic moment and geometrical dimensions of the magnetotactic bacteria using an optical scattering method.	Journal of Applied Physics
Martel, S.	2008	Interventional procedure based on nanorobots propelled and steered by flagellated Magnetotactic Bacteria for direct targeting of tumors in the human body.	Proceedings of the 30th Annual International Conference of the IEEE Engineering in Medicine and Biology Society
Matsunaga, T., T. Suzuki, M. Tanaka and A. Arakaki	2008	INOR 1027-Magnetite biosynthesis and magnetosome chain formation in magnetosphirillum.	Abstracts of Papers of the American Chemical Society
Morillo, V. K., A. Marquez and A. L. Morales	2008	Magnetic properties of marine magnetotactic bacteria in a seasonally stratified coastal pond (Salt Pond, MA, USA)	Geophysical Journal International,
Rodgers, F. G., R. P. Blakemore, N. A. Blakemore, R. B. Frankel, D. A. Bazylinski, D. Maratea and C. Rodgers	2008	Ferrous iron transport protein B gene plays an accessory role in magnetosome formation in Magnetospirillum gryphiswaldense strain MSR-1.	Res Microbiol.
Salazar, A., A. Morales and M. Márquez	2008	The major magnetosome proteins MamGFDC are not essential for magnetite biomineralization in Magnetospirillum gryphiswaldense but regulate the size of magnetosome crystals.	Journal of Bacteriology
Schuler, D.	2008	Genetics and cell biology of magnetosome formation in magnetotactic bacteria.	Fems Microbiology Reviews
Song, H. P., X. G. Li, H. G. Cheng and F. Q. Cheng	2008	Application of a magnetotactic bacterium, Stenotrophomonas sp. to the removal of Au	Chemosphere.
Sun, J. B., Y. Li, X. J. Liang and P. C. Wang	2008	High-yield growth and magnetosome formation by Magnetospirillum gryphiswaldense MSR-1 in an oxygen-controlled fermentor supplied solely with air.	Applied Microbiology and Biotechnology
Tajer-Mohammad-Ghazvini, P., R. Kasra-Kermanshahi, A. Nozad-Golikand, M. Sadeghizadeh, S. Ghorbanzadeh-Mashkani and R. Dabbagh	2008	The effect of magnetic field on magnetotactic bacteria behaviors.	CIMTEC 2008 - Proceedings of the 3rd International Conference on Smart Materials, Structures and Systems - Biomedical Applications of Smart Materials, Nanotechnology and Micro/Nano Engineering.
Tanaka, M., W. Knowles, R. Brown, N. Hondow, A. Arakaki, S. Baldwin, S. Staniland and T. Matsunaga	2008	Development of a cell surface display system in a magnetotactic bacterium, Magnetospirillum magneticum AMB-1.	Applied and Environmental Microbiology
Wang, X. K. and L. K. Liang	2008	Sinusoidal magnetic field stimulates magnetosome formation and affects mamA, mms13, mms6, and magA expression in Magnetospirillum magneticum AMB-1.	Canadian Journal of Microbiology
Wang, X. K., L. K. Liang, T. Song and L. F. Wu	2008	Effects of hypomagnetic field on magnetosome formation of Magnetospirillum magneticum AMB-1.	Geomicrobiology Journal
Watanabe, S. and T. Iwasa	2008	Laser raman spectroscopic study on magnetite formation in magnetotactic bacteria.	Materials Transactions
Yijun, H., Z. Weijia, J. Wei, R. Chengbo and L. Ying	2008	Magnetic cell separation using nano-sized bacterial magnetic particles with reconstructed magnetosome membrane.	Biotechnology and Bioengineering
Alphandery, E., C. Carvallo, N. Menguy and I. Chebbi	2009	Assemblies of Aligned Magnetotactic Bacteria and Extracted Magnetosomes: What Is the Main Factor Responsible for the Magnetic Anisotropy?	Acs Nano
Arakaki, A., F. Masuda, Y. Amemiya, T. Tanaka and T. Matsunaga	2009	Iron oxide crystal formation on a substrate modified with the Mms6 protein from magnetotactic bacteria.	Materials Research Society Symposium Proceedings.
Bean, C. P.	2009	Visualizing implanted tumors in mice with magnetic resonance imaging using magnetotactic bacteria.	Clinical Cancer Research
Chariaou, M., L. Rahn-Lee, J. Kind, I. Garcia-Rubio, A. Komeili and A. U. Gehring	2009	Magnetotactic bacteria from Lonar lake.	Current Science
Frankel, R. B.	2009	The discovery of magnetotactic/magnetosensitive bacteria.	Chinese Journal of Oceanology and Limnology
Honda, T., T. Yasuda, T. Tanaka, K. Hagiwara, T. Arai and T. Yoshino	2009	Progress in the study of magnetotactic bacteria ecology.	Shengtai Xuebao/ Acta Ecologica Sinica
Jia, R. F., B. Z. Yan, R. S. Li, G. C. Fan and B. H. Lin	2009	Comparative analysis of magnetosome gene clusters in magnetotactic bacteria provides further evidence for horizontal gene transfer.	Environmental Microbiology
Jogler, C., M. Kube, S. Schubbe, S. Ullrich, H. Teeling, D. A. Bazylinski, R. Reinhardt and D. Schuler	2009	Toward cloning of the magnetotactic metagenome: Identification of magnetosome island gene clusters in uncultivated magnetotactic bacteria from different aquatic sediments.	Applied and Environmental Microbiology
Jogler, C., W. Lin, A. Meyerdierks, M. Kube, E. Katzmann, C. Flies, Y. Pan, R. Amann, R. Reinhardt and D. Schüler	2009	Genomics, Genetics, and Cell Biology of Magnetosome Formation.	Annual Review of Microbiology.
Keim, C. N., U. Lins and M. Farina	2009	Manganese in biogenic magnetite crystals from magnetotactic bacteria.	FEMS Microbiology Letters
Krueger, S., G. J. Olson, J. J. Rhyne, R. P. Blakemore, Y. A. Gorby and N. Blakemore	2009	On the change in bacterial size and magnetosome features for Magnetospirillum magnetotacticum	Biomaterials
Li, A. H., H. Y. Zhang, X. Zhang, Q. Wang, J. S. Tian, Y. Li and J. L. Li	2009	Cloning and functional analysis of the sequences flanking mini-Tn5 in the magnetosome-deleted mutant NM21 of Magnetospirillum gryphiswaldense MSR-1.	Chinese Science Bulletin
Li, J. H. and Y. X. Pan	2009	Magnetite magnetosome and fragmental chain formation of Magnetospirillum magneticum AMB-1: transmission electron microscopy and magnetic observations.	Geophysical Journal International
Lin, W., J. Li and Y. Pan	2009	Diversity analysis of magnetotactic bacteria in Lake Miyun, northern China, by restriction fragment length polymorphism.	Systematic and Applied Microbiology
Martel, S., M. Mohammadi, D. De Lanauze and O. Felfoul	2009	Flagellated Magnetotactic Bacteria as Controlled MRI-trackable Propulsion and Steering Systems for Medical Nanorobots Operating in the Human Microvasculature.	International Journal of Robotics Research
Matsunaga, T., C. Nakamura, J. G. Burgess and K. Sode	2009	Proteomic analysis of irregular, bullet-shaped magnetosomes in the sulphate-reducing magnetotactic bacterium Desulfovibrio magneticus RS-1.	Proteomics
Morillo, V., F. Abreu, A. C. Araujo, L. G. P. De Almeida, A. Enrich-Prast, M. Farina, A. T. R. De Vasconcelos, D. A. Bazylinski and U. Lins	2009	Magnetic and non magnetic characterization of intracellular biogenic crystals synthesized by freshwater magnetotactic bacteria.	Nanotechnology 2009: Fabrication, Particles, Characterization, MEMS, Electronics and Photonics
Murat, D., A. Quinlan, H. Vali and A. Komeili	2009	Critical superparamagnetic/single-domain grain sizes in interacting magnetite particles: implications for magnetosome crystals.	Journal of the Royal Society Interface
Nadkarni, R., S. Barkley and C. Fradin	2009	Whole genome sequence of Desulfovibrio magneticus strain RS-1 revealed common gene clusters in magnetotactic bacteria.	Genome Research
Naresh, M., V. Hasija, M. Sharma and A. Mittal	2009	Transition to superparamagnetism in chains of magnetosome crystals.	Geochemistry Geophysics Geosystems
Pan, Y., N. Li, R. Zhou and M. Zhao	2009	Reduced efficiency of magnetotaxis in magnetotactic coccoid bacteria in higher than geomagnetic fields.	Biophysical Journal
Posfai, M., P. R. Buseck, D. A. Bazylinski and R. B. Frankel	2009	Biomineralization and Magnetism in Magnetotactic Bacteria.	Microscopy and Microanalysis
Silva, K. T., P. E. Leao, F. Abreu, J. A. Lopez, M. L. Gutarra, M. Farina, D. A. Bazylinski, D. M. G. Freire and U. Lins	2009	Grazing and digestion of magnetotactic bacteria by ciliates.	Geochimica Et Cosmochimica Acta
Tanaka, M., A. Arakaki, S. S. Staniland and T. Matsunaga	2009	Gold biorecovery from plating waste by magnetotactic bacterium, Magnetospirillum magneticum AMB-1.	Materials Research Society Symposium Proceedings.
Taoka, A., Y. Eguchi, S. Mise, Z. Oestreicher, F. Uno and Y. Fukumori	2009	Identification of iron transporters expressed in the magnetotactic bacterium magnetospirillum magnetotacticum.	Current Microbiology
Wang, X., Q. Wang, Y. Zhang, Y. J. Wang, Y. Zhou, W. J. Zhang, T. Wen, L. Li, M. Q. Zuo, Z. D. Zhang, J. S. Tian, W. Jiang, Y. Li, L. Wang and J. L. Li	2009	Effects of Static Magnetic Field on Magnetosome Formation and Expression of mamA, mms13, mms6 and magA in Magnetospirillum magneticum AMB-1.	Bioelectromagnetics
Wang, X. K., L. K. Liang, T. Song and L. F. Wu	2009	Magnetosome Formation and Expression of mamA, mms13, mms6 and magA in Magnetospirillum magneticum AMB-1 Exposed to Pulsed Magnetic Field.	Current Microbiology
Xiao, Z., B. Lian, J. Chen and H. H. Teng	2009	Production, modification and bio-applications of magnetic nanoparticles gestated by magnetotactic bacteria.	Nano Research
Yang, C., C. Chen, Q. Ma, L. Wu and T. Song	2009	On a new type of magnetotactic bacterium-like micro-robot.	Jiqiren/Robot
Yu, J., H. Yu, T. Xu and L. Zhang	2009	Magnetotactic bacteria - A natural architecture leading from structure to possible applications.	Materials Research Society Symposium Proceedings.
Zhao, L., D. Wu, L. F. Wu and T. Song	2009	Ordered chain of nanomagnetite: Implication for magnetosome mineralization.	Geochimica Et Cosmochimica Acta
Abe, M., T. Ishihara and Y. Kitamoto	2010	Structure and function of small heat shock proteins from the magnetotactic bacterium Magnetospirillum magneticum AMB-1.	Kobunshi Ronbunshu
Abe, T., S. Ito, N. Nishi, Y. Tsukada, T. Yasunaga, A. Arakaki, T. Matsunaga and M. Yohda	2010	Magnetosome chain superstructure in uncultured magnetotactic bacteria.	Physical Biology
Arakaki, A., D. Kikuchi, M. Tanaka, A. Yamagishi, T. Yoda and T. Matsunaga	2010	Control of the morphology and size of magnetite particles with peptides mimicking the Mms6 protein from magnetotactic bacteria.	Journal of Colloid and Interface Science
Arakaki, A., F. Masuda and T. Matsunaga	2010	Preparation of genomic DNA from a single species of uncultured magnetotactic bacterium by multiple-displacement amplification.	Applied and Environmental Microbiology
Bahaj, A. S., P. A. B. James and F. D. Moeschler	2010	Functional analysis of hydrogenases and their effects on cell growth and magnetosome synthesis in Magnetospirillum gryphiswaldense.	Chinese Science Bulletin
Chavadar, M. S. and S. S. Bajekal	2010	Microaerophilic magnetotactic bacteria from Lonar Lake, India.	Journal of Pure and Applied Microbiology
Esquivel, D. M. S., H. Debarros and M. Farina	2010	Development of cellular magnetic dipoles in magnetotactic bacteria.	Biophysical Journal
Farina, M., B. Kachar, U. Lins, R. Broderick and H. L. Debarros	2010	A preliminary report on the isolation and identification of magnetotactic bacteria from Iran environment.	Iranian Journal of Biotechnology
Felfoul, O., M. Mohammadi and S. Martel	2010	Effect of the chain of magnetosomes embedded in magnetotactic bacteria and their motility on magnetic resonance imaging.	Conference proceedings : Annual International Conference of the IEEE Engineering in Medicine and Biology Society
Katzmann, E., F. D. Muller, C. Lang, M. Messerer, M. Winklhofer, J. M. Plitzko and D. Schuler	2010	Loss of the actin-like protein MamK has pleiotropic effects on magnetosome formation and chain assembly in Magnetospirillum gryphiswaldense.	Molecular Microbiology
Lefevre, C. T.	2010	Moderately Thermophilic Magnetotactic Bacteria from Hot Springs in Nevada.	Applied and Environmental Microbiology
Lefevre, C. T., M. Posfai, F. Abreu, U. Lins, R. B. Frankel and D. A. Bazylinski	2010	Calcium ion-mediated assembly and function of glycosylated flagellar sheath of marine magnetotactic bacterium.	Molecular Microbiology
Lefevre, C. T., N. Viloria, M. L. Schmidt, M. Posfai, R. B. Frankel and D. A. Bazylinski	2010	Rapid separation and immunoassay for low levels of Salmonella in foods using magnetosome-antibody complex and real-time fluorescence quantitative PCR.	Journal of Separation Science
Li, J., N. Menguy, C. Gatel, V. Boureau, E. Snoeck, G. Patriarche, E. Leroy and Y. Pan	2010	Biomineralization, crystallography and magnetic properties of bullet-shaped magnetite magnetosomes in giant rod magnetotactic bacteria.	Earth and Planetary Science Letters
Moisescu, C., S. Bonneville, S. Staniland, I. Ardelean and L. G. Benning	2010	Magnetotactic bacteria penetration into multicellular tumor spheroids for targeted therapy.	Conference proceedings : Annual International Conference of the IEEE Engineering in Medicine and Biology Society
Murat, D., V. Falahati, L. Bertinetti, R. Csencsits, A. Kornig, K. Downing, D. Faivre and A. Komeili	2010	Comprehensive genetic dissection of the magnetosome gene island reveals the step-wise assembly of a prokaryotic organelle.	Proceedings of the National Academy of Sciences of the United States of America
Naresh, M., S. Das, P. Mishra and A. Mittal	2010	Synthesis of Cellular Organelles Containing Nano-Magnets Stunts Growth of Magnetotactic Bacteria.	Journal of Nanoscience and Nanotechnology
Ozyamak, E. and A. Komeili	2010	Changes in lake stratification and oxygen distribution inferred from two contrasting records of magnetotactic bacteria and diatoms.	Journal of Geophysical Research-Biogeosciences
Richter, M., M. Kube, D. A. Bazylinski, T. Lombardot, F. O. Glockner, R. Reinhardt and D. Schuler	2010	A Second Actin-Like MamK Protein in Magnetospirillum magneticum AMB-1 Encoded Outside the Genomic Magnetosome Island.	Plos One
Ruan, J., T. Kato, C. L. Santini, T. Miyata, A. Kawamoto, W. J. Zhang, A. Bernadac, L. F. Wu and K. Namba	2010	Micropatterning Biomanufactured Single-Domain Nanoparticles using Self-Assembly to form Artificial Magnetosome Chains.	Biophysical Journal
Staniland, S., B. Ward, A. Harrison, G. van der Laan and N. Telling	2010	Cell division in magnetotactic bacteria splits magnetosome chain in half.	Journal of Basic Microbiology
Tamegai, H., T. Yamanaka and Y. Fukumori	2010	Identification and functional characterization of liposome tubulation protein from magnetotactic bacteria.	Molecular Microbiology
Tanaka, M., A. Arakaki and T. Matsunaga	2010	Simultaneously discrete biomineralization of magnetite and tellurium nanocrystals in magnetotactic bacteria.	Applied and Environmental Microbiology
Uebe, R. and D. Schuler	2010	Deletion of a fur-Like Gene Affects Iron Homeostasis and Magnetosome Formation in Magnetospirillum gryphiswaldense.	Journal of Bacteriology
Ullrich, S., M. Kube, S. Schubbe, R. Reinhardt and D. Schuler	2010	Cre-lox-Based Method for Generation of Large Deletions within the Genomic Magnetosome Island of Magnetospirillum gryphiswaldense.	Applied and Environmental Microbiology
Yamagishi, A., M. Tanaka, J. J. M. Lenders, J. Thiesbrummel, N. Sommerdijk, T. Matsunaga and A. Arakaki	2010	Visualization and structural analysis of the bacterial magnetic organelle magnetosome using atomic force microscopy.	Proceedings of the National Academy of Sciences of the United States of America
Yang, J., S. Q. Li, X. L. Huang, T. Tang, W. Z. Jiang, T. W. Zhang and Y. Li	2010	mamO and mamE genes are essential for magnetosome crystal biomineralization in Magnetospirillum gryphiswaldense MSR-1.	Research in Microbiology
Zeytuni, N., R. Uebe, M. Maes, G. Davidov, M. Baram, O. Raschdorf, A. Friedler, Y. Miller, D. Schuler and R. Zarivach	2010	Crystallization and preliminary crystallographic analysis of the Magnetospirillum magneticum AMB-1 and M. gryphiswaldense MSR-1 magnetosome-associated proteins MamA.	Acta Crystallographica Section F-Structural Biology and Crystallization Communications
Zhang, S., L. Yan, H. Y. Li and H. T. Liu	2010	Configuration of redox gradient determines magnetotactic polarity of the marine bacteria MO-1.	Environmental Microbiology Reports
Zhang, W. J., C. Chen, Y. Li, T. Song and L. F. Wu	2010	Geographical distribution of magnetotactic bacteria.	Huanjing Kexue/Environmental Science
Abracado, L. G., E. Wajnberg, D. M. S. Esquivel, C. N. Keim, K. T. Silva, E. T. S. Moreira, U. Lins and M. Farina	2011	Common ancestry of iron oxide- and iron-sulfide-based biomineralization in magnetotactic bacteria.	Isme Journal
Abreu, N., S. Mannoubi, E. Ozyamak, D. Pignol, N. Ginet and A. Komeili	2011	Encapsulation of magnetotactic bacteria for targeted and controlled delivery of anticancer agents for tumor therapy.	Proceedings of the Annual International Conference of the IEEE Engineering in Medicine and Biology Society, EMBS.
Alphandery, E., M. Amor, F. Guyot and I. Chebbi	2011	Chains of Cobalt Doped Magnetosomes Extracted from AMB-1 Magnetotactic Bacteria for Application in Alternative Magnetic Field Cancer Therapy.	Journal of Physical Chemistry
Alphandery, E., Y. Ding, A. T. Ngo, Z. L. Wang, L. F. Wu and M. P. Pileni	2011	Chains of Magnetosomes Extracted from AMB-1 Magnetotactic Bacteria for Application in Alternative Magnetic Field Cancer Therapy.	Acs Nano
Carlile, M. J., A. W. L. Dudeney, B. K. Hebenstreit and R. H. Heerema	2011	Diffusion of magnetotactic bacterium in rotating magnetic field.	Journal of Magnetism and Magnetic Materials
Chen, C., L. Chen, Y. Yi, C. Chen, L. F. Wu and T. Song	2011	Phototaxis in the magnetotactic bacterium Magnetospirillum magneticum strain AMB-1 is independent of magnetic fields.	Applied Microbiology and Biotechnology
Dunin-Borkowski, R. E., M. R. McCartney, M. Pósfai, R. B. Frankel, D. A. Bazylinski and P. R. Buseck	2011	Optical anisotropy of magnetosome-doped polymer films.	Journal of Magnetism and Magnetic Materials
Felfoul, O. and S. Martel	2011	Tumor targeting by computer controlled guidance of magnetotactic bacteria acting like autonomous microrobots.	IEEE International Conference on Intelligent Robots and Systems.
Firlar, E., T. Perez-Gonzalez, A. Olszewska, D. Faivre and T. Prozorov	2011	Structural purity of magnetite nanoparticles in magnetotactic bacteria.	Journal of the Royal Society Interface
Gao, Y., Z. Wei, F. Li, Z. M. Yang, Y. M. Chen, M. Zrinyi and Y. Osada	2011	Magnetospirillum magneticum AMB-1 peroxiredoxins contribute to the aerotolerance and genetic stability of the genomic magnetosome island.	Fems Microbiology Letters
Gehring, A. U., M. Charilaou and I. Garcia-Rubio	2011	Magnetic anisotropy and Verwey transition of magnetosome chains in Magnetospirillum gryphiswaldense.	Geophysical Journal International
Gehring, A. U., H. Fischer, M. Charilaou and I. Garcia-Rubio	2011	The detection of magnetotactic bacteria and magnetofossils by means of magnetic anisotropy.	Earth and Planetary Science Letters
Goldhawk, D. E., R. Rohani, A. Sengupta, N. Gelman and F. S. Prato	2011	Imposing Local Magnetic Fields to Control Magnetotactic Bacteria Through Combining Microfabrication and Magnetism.	Biophysical Journal
González, L. M., W. C. Ruder, W. C. Messner and P. R. LeDuc	2011	Controlling swimming magnetotactic bacteria through MR icrofabrication toward a non-destructive biological sensor.	ASME 2011 Summer Bioengineering Conference
Jogler, C. and D. Schuler	2011	Conservation of proteobacterial magnetosome genes and structures in an uncultivated member of the deep-branching Nitrospira phylum.	Proceedings of the National Academy of Sciences of the United States of America
Katzmann, E., M. Eibauer, W. Lin, Y. Pan, J. M. Plitzko and D. Schuler	2011	Magnetosome chains are recruited to cellular division sites and split by asymmetric septation.	Molecular Microbiology
Kobayashi, A. and T. Taguchi	2011	Frequent Mutations within the Genomic Magnetosome Island of Magnetospirillum gryphiswaldense Are Mediated by RecA.	Journal of Bacteriology
Lee, H., A. M. Purdon, V. Chu and R. M. Westervelt	2011	Magnetosome-like ferrimagnetic iron oxide nanocubes for highly sensitive MRI of single cells and transplanted pancreatic islets.	Proceedings of the National Academy of Sciences of the United States of America
Lefevre, C. T., M. Bennet, L. Landau, P. Vach, D. Pignol, D. A. Bazylinski, R. B. Frankel, S. Klumpp and D. Faivre	2011	Isolation of obligately alkaliphilic magnetotactic bacteria from extremely alkaline environments.	Environmental Microbiology
Lefevre, C. T., P. A. Howse, M. L. Schmidt, M. Sabaty, N. Menguy, G. W. Luther and D. A. Bazylinski	2011	A Cultured Greigite-Producing Magnetotactic Bacterium in a Novel Group of Sulfate-Reducing Bacteria.	Science
Lefevre, C. T., N. Menguy, F. Abreu, U. Lins, M. Posfai, T. Prozorov, D. Pignol, R. B. Frankel and D. A. Bazylinski	2011	Morphological features of elongated-anisotropic magnetosome crystals in magnetotactic bacteria of the Nitrospirae phylum and the Deltaproteobacteria class.	Earth and Planetary Science Letters
Lin, W., D. A. Bazylinski, T. Xiao, L. F. Wu and Y. Pan	2011	Metagenomic analysis reveals unexpected subgenomic diversity of magnetotactic bacteria within the phylum nitrospirae.	Applied and Environmental Microbiology
Lin, W., C. Jogler, D. Schüler and Y. Pan	2011	DMTB: A comprehensive online resource of 16S rRNA genes, ecological metadata, oligonucleotides, and Magnetic properties of Magnetotactic bacteria.	Chinese Science Bulletin
Lin, W., J. Li, D. Schüler, C. Jogler and Y. Pan	2011	Snapping magnetosome chains by asymmetric cell division in magnetotactic bacteria.	Molecular Microbiology
Lopez-Moreno, R., A. Fernandez-Vivas, C. Valverde-Tercedor, A. I. A. Fortes, S. C. Atienza, A. B. Rodriguez-Navarro, R. Zarivach and C. Jimenez-Lopez	2011	Functional Analysis of the Magnetosome Island in Magnetospirillum gryphiswaldense: The mamAB Operon Is Sufficient for Magnetite Biomineralization.	Plos One
Martel, S. and Ieee	2011	Towards mass-scale micro-assembly systems using magnetotactic bacteria.	ASME 2011 International Manufacturing Science and Engineering Conference
Moisescu, C., Ardelean, II and L. G. Benning	2011	Iron Uptake Kinetics and Magnetosome Formation by Magnetospirillum gryphiswaldense as a Function of pH, Temperature and Dissolved Iron Availability.	Geomicrobiology Journal
Paasche, O. and J. Larsen	2011	Synchronized postglacial colonization by magnetotactic bacteria.	Geology
Pi, F., J. Sun, W. Liu, X. Sun and Y. Zhang	2011	Magnetosome Expression of Functional Camelid Antibody Fragments	Appl Environ Microbiol.
Qu, Y., X. Zhang, J. Xu, W. Zhang and Y. Guo	2011	The HtrA/DegP family protease MamE is a bifunctional protein with roles in magnetosome protein localization and magnetite biomineralization.	Molecular Microbiology
Saier, M.	2011	Characterization of natural microcosms of estuarine magnetotactic bacteria.	DYNA
Schultheiss, D., R. Handrick, D. Jendrossek, M. Hanzlik and D. Schuler	2011	Multicellular photo-magnetotactic bacteria.	Environmental Microbiology Reports
Sukumaran, P. V.	2011	Bacterial Magnetosome: A Novel Biogenetic Magnetic Targeted Drug Carrier with Potential Multifunctions.	Journal of Nanomaterials.
Trubitsyn, D., F. Abreu, F. B. Ward, T. Taylor, M. Hattori, S. Kondo, U. Trivedi, S. Staniland, U. Lins and D. A. Bazylinski	2011	The cation diffusion facilitator proteins MamB and MamM of Magnetospirillum gryphiswaldense have distinct and complex functions, and are involved in magnetite biomineralization and magnetosome membrane assembly.	Molecular Microbiology
Wajnberg, E., L. H. S. de Souza, H. G. P. L. de Barros and D. M. S. Esquivel	2011	Interruption of the denitrification pathway influences cell growth and magnetosome formation in Magnetospirillum magneticum AMB-1.	Letters in Applied Microbiology
Zeytuni, N., T. Offer, G. Davidov and R. Zarivach	2011	Self-recognition mechanism of MamA, a magnetosome-associated TPR-containing protein, promotes complex assembly.	Proceedings of the National Academy of Sciences of the United States of America
Ali, I., C. Peng, Z. M. Khan and I. Naz	2012	The effect of iron-chelating agents on Magnetospirillum magneticum strain AMB-1: stimulated growth and magnetosome production and improved magnetosome heating properties.	Applied Microbiology and Biotechnology
Alphandery, E., S. Faure, O. Seksek, F. Guyot and I. Chebbi	2012	Preparation of chains of magnetosomes, isolated from Magnetospirillum magneticum strain AMB-1 magnetotactic bacteria, yielding efficient treatment of tumors using magnetic hyperthermia.	International Journal of Pharmaceutics
Barry-Sosa, A. and C. Jimenez-Lopez	2012	From magnetotactic bacteria to hollow spirilla-shaped silica containing a magnetic chain.	Rsc Advances
Blakemore, R. P., R. B. Frankel and A. J. Kalmijn	2012	Compromised DNA Damage Repair Promotes Genetic Instability of the Genomic Magnetosome Island in Magnetospirillum magneticum AMB-1.	Current Microbiology
Courtaux, L., N. Sparks, S. Mann and R. G. Board	2012	On the swimming motion of spheroidal magnetotactic bacteria.	Fluid Dynamics Research
Devouard, B., M. Posfai, X. Hua, D. A. Bazylinski, R. B. Frankel and P. R. Buseck	2012	Proteins from magnetotactic bacteria, templates for nanoscale devices-or not.	Microbe
Ge, X., K. Wang, T. Bo, Y. B. Kou, W. F. Liu and G. J. Chen	2012	Oxidized magnetosomes in magnetotactic bacteria.	Journal of Magnetism and Magnetic Materials
Ghazvini, P. T. M., R. K. Kermanshahi, A. N. Golikand and M. Sadeghizadeh	2012	Micrometric periodic assembly of magnetotactic bacteria and magnetic nanoparticles using audio tapes.	Journal of Applied Physics
Godoy, M., A. J. Moreno, G. A. Jorge, H. J. Ferrari, P. S. Antonel, J. L. Mietta, M. Ruiz, R. M. Negri, M. J. Pettinari and V. Bekeris	2012	Using the magnetosome to model effective gene-based contrast for magnetic resonance imaging.	Wiley Interdisciplinary Reviews-Nanomedicine and Nanobiotechnology
Gonzalez, L. M., W. C. Ruder, P. R. Leduc and W. C. Messner	2012	Sensing of local, highly concentrated magnetic field gradients in magnetotactic bacteria induces motility reversal.	ASME 2012 Summer Bioengineering Conference, SBC 2012.
Gorby, Y. A., T. J. Beveridge and R. P. Blakemore	2012	Biogenesis and subcellular organization of the magnetosome organelles of magnetotactic bacteria.	Current Opinion in Cell Biology
Jandacka, P., P. Alexa, J. Pistora, J. Li, H. Vojtkova and A. Hendrych	2012	Magnetosome size distribution in magnetotactic bacteria.	Inzynieria Mineralna
Kalirai, S. S., D. A. Bazylinski and A. P. Hitchcock	2012	Examining the chemistry and magnetism of magnetotactic bacterium Candidatus Magnetovibrio blakemorei strain MV-1 using scanning transmission X-ray microscopy.	Chemical Geology
Kiani, B., D. Faivre and S. Klumpp	2012	Interplay of Magnetic Interactions and Active Movements in the Formation of Magnetosome Chains.	Plos One
Kolinko, I., A. Lohsse, S. Borg, O. Raschdorf, C. Jogler, Q. Tu, M. Posfai, E. Tompa, J. M. Plitzko, A. Brachmann, G. Wanner, R. Muller, Y. M. Zhang and D. Schuller	2012	Single-cell analysis reveals a novel uncultivated magnetotactic bacterium within the candidate division OP3.	Environmental Microbiology
Kolinko, S., G. Wanner, E. Katzmann, F. Kiemer, B. M. Fuchs and D. Schuler	2012	Structure of the magnetosome actin MamK.	Molecular Biology of the Cell
Kollman, J., E. Ozyamak and A. Komeili	2012	Molecular mechanisms of compartmentalization and biomineralization in magnetotactic bacteria.	FEMS Microbiology Reviews
Lefevre, C. T., D. Trubitsyn, F. Abreu, S. Kolinko, C. Jogler, L. G. P. de Almeida, A. T. R. de Vasconcelos, M. Kube, R. Reinhardt, U. Lins, D. Pignol, D. Schuler, D. A. Bazylinski and N. Ginet	2012	Novel magnetite-producing magnetotactic bacteria belonging to the Gammaproteobacteria.	Isme Journal
Li, J. H., N. Menguy, M. A. Arrio, P. Sainctavit, A. Juhin, Y. Z. Wang, H. T. Chen, O. Bunau, E. Otero, P. Ohresser and Y. X. Pan	2012	Environmental Factors Affect Magnetite Magnetosome Synthesis in Magnetospirillum magneticum AMB-1: Implications for Biologically Controlled Mineralization.	Geomicrobiology Journal
Lin, W., B. Li and Y. X. Pan	2012	Newly isolated but uncultivated magnetotactic bacterium of the phylum Nitrospirae from Beijing, China.	Applied and Environmental Microbiology
Lin, W., Y. Wang, Y. Gorby, K. Nealson and Y. Pan	2012	A biogeographic distribution of magnetotactic bacteria influenced by salinity.	ISME Journal
Ma, K., H. X. Zhao, X. W. Zheng, H. B. Sun, L. Hu, L. Zhu, Y. Shen, T. Luo, H. Dai and J. F. Wang	2012	Construction and operation of a microrobot based on magnetotactic bacteria in a microfluidic chip.	Biomicrofluidics
Mao, X., R. Egli, N. Petersen, M. Hanzlik and X. Zhao	2012	Magnetotactic Bacteria for Microrobotics.	Microbiorobotics:
Mizota, M. and Y. Maeda	2012	Research on magnetotactic bacteria optimization algorithm.	2012 IEEE 5th International Conference on Advanced Computational Intelligence
Moskowitz, B. M., R. B. Frankel, P. J. Flanders, R. P. Blakemore and B. B. Schwartz	2012	The magnetosome membrane protein, MmsF, is a major regulator of magnetite biomineralization in Magnetospirillum magneticum AMB-1.	Molecular Microbiology
Nakazawa, H., A. Arakaki, S. Narita-Yamada, I. Yashiro, K. Jinno, N. Aoki, A. Tsuruyama, Y. Okamura, S. Tanikawa, N. Fujita, H. Takeyama and T. Matsunaga	2012	The chemical formula of a magnetotactic bacterium.	Biotechnology and Bioengineering
Oestreiche, Z., S. K. Lower and B. H. Lower	2012	Collection, isolation and enrichment of naturally occurring magnetotactic bacteria from the environment.	Journal of visualized experiments : JoVE
Oestreicher, Z., S. K. Lower, E. Rees, D. A. Bazylinski and B. H. Lower	2012	Magnetosomes and magnetite crystals produced by magnetotactic bacteria as resolved by atomic force microscopy and transmission electron microscopy.	Micron
Okuda, Y. and Y. Fukumori	2012	The serine protease MamE acts as a checkpoint control protein during the development of the magnetosome organelles of magnetotactic bacteria.	Molecular Biology of the Cell
Posfai, M., C. T. Lefevre, D. Trubitsyn, D. A. Bazylinski and R. B. Frankel	2012	Magnetotactic Bacteria in Microcosms Originating from the French Mediterranean Coast Subjected to Oil Industry Activities.	Microbial Ecology
Rong, C. B., Y. J. Huang, W. J. Zhang, W. Jiang, Y. Li and J. L. Li	2012	FeoB2 Functions in Magnetosome Formation and Oxidative Stress Protection in Magnetospirillum gryphiswaldense Strain MSR-1.	Journal of Bacteriology
Rosenblatt, C., R. B. Frankel and R. P. Blakemore	2012	Architecture of a flagellar apparatus in the fast-swimming magnetotactic bacterium MO-1.	Proceedings of the National Academy of Sciences of the United States of America
Wang, Y. Z., W. Lin, J. H. Li, T. W. Zhang, Y. Li, J. S. Tian, L. X. Gu, Y. V. Heyden and Y. X. Pan	2012	Intracellular distribution of iron in the cell of magnetotactic bacteria inhibited the biosynthesis of magnetic nano-particles by limiting the iron source.	Advanced Materials Research
Wenbing, L., Y. Longjiang, Z. Pengpeng and Z. Min	2012	Magnetospira thiophila gen. nov., sp. nov., a marine magnetotactic bacterium that represents a novel lineage within the Rhodospirillaceae	Int J Syst Evol Microbiology
Wilson, M. E., L. M. Gonzalez, P. R. LeDuc and W. C. Ruder	2012	Engineering magnetic nanomaterial production in magnetotactic bacteria through gene regulation.	ASME 2012 Summer Bioengineering Conference
Wilson, M. E., L. M. González, W. C. Ruder and P. R. LeDuc	2012	Magnetically-Induced Genetic Response of Magnetotactic Bacteria.	Biophysical Journal
Xie, J., K. Chen and X. Chen	2012	Progress in research on formation mechanism of magnetosome in magnetotactic bacteria.	Chinese Journal of Applied and Environmental Biology
Yamazaki, T., H. Oyanagi, T. Fujiwara and Y. Fukumori	2012	Magnetotactic bacteria, magnetosomes and their application.	Microbiological Research
Yan, L., S. Zhang, H. T. Liu, W. D. Wang, P. Chen and H. Y. Li	2012	Dynamic Model and Motion Mechanism of Magnetotactic Bacteria with Two Lateral Flagellar Bundles.	Journal of Bionic Engineering
Zablotskii, V., V. Yurchenko, Y. Kamysa and M. Chelombetskaya	2012	Inter-phylum structural conservation of the magnetosome-associated TPR-containing protein, MamA.	Journal of Structural Biology
Zeytuni, N., S. Cronin, C. T. Lefèvre, P. Arnoux, D. Baran, Z. Shtein, G. Davidov and R. Zarivach	2012	Crystallization and preliminary crystallographic analysis of the C-terminal domain of MamM, a magnetosome-associated protein from Magnetospirillum gryphiswaldense MSR-1.	Acta Crystallographica Section F-Structural Biology and Crystallization Communications
Zhang, C., X. Meng, N. X. Li, W. Wang, Y. Sun, W. Jiang, G. H. Guan and Y. Li	2012	Optimal conditions for growth and magnetosome formation of Acidithiobacillus ferrooxidans.	African Journal of Microbiology Research
Zhou, G. T. and X. F. Qu	2012	Magnetotactic bacteria: promising biosorbents for heavy metals.	Applied Microbiology and Biotechnology
Abreu, F., K. T. Silva, M. Farina, C. N. Keim and U. Lins	2013	Cell Adhesion, Multicellular Morphology, and Magnetosome Distribution in the Multicellular Magnetotactic Prokaryote Candidatus Magnetoglobus multicellularis.	Microscopy and Microanalysis
Ban, J., W. Jiang, Y. Li, Y. P. Zhang and J. L. Li	2013	Magnetotactic bacteria Magnetospirillum magneticum colored with food grade dye FD&C Red #3 and their use for animal feed application.	Abstracts of Papers of the American Chemical Society
Baumgartner, J., N. Menguy, T. P. Gonzalez, G. Morin, M. Widdrat and D. Faivre	2013	Magnetotactic bacteria form magnetite from a phosphate-rich ferric hydroxide via nanometric ferric	Proc Natl Acad Sci U S A.
Bazylinski, D. A., A. J. Garratt‐Reed and R. B. Frankel	2013	Magnetotactic bacteria from extreme environments.	Life
Bazylinski, D. A., C. T. Lefèvre and B. H. Lower	2013	Magnetotactic bacteria.	The Prokaryotes: Prokaryotic Physiology and Biochemistry
Bazylinski, D. A. and S. Schubbe	2013	Magnetococcus marinus gen. nov., sp. nov., a marine, magnetotactic bacterium that represents a novel lineage	Int J Syst Evol Microbiol.
Bazylinski, D. A., T. J. Williams, C. T. Lefèvre, R. J. Berg, C. L. Zhang, S. S. Bowser, A. J. Dean and T. J. Beveridge	2013	Magnetovibrio blakemorei gen. nov., sp. nov., a magnetotactic bacterium	International Journal of Systematic and Evolutionary Microbioogy
Cao, X. B., Y. Xie, F. Yu, Z. G. Yao and L. Y. Li	2013	Interaction of proteins associated with the magnetosome assembly in magnetotactic bacteria as revealed by two-hybrid two-photon excitation fluorescence lifetime imaging microscopy förster resonance energy transfer.	Journal of Physical Chemistry
Ceyhan, B., P. Alhorn, C. Lang, D. Schuler and C. M. Niemeyer	2013	Low-temperature magnetic properties of pelagic carbonates: Oxidation of biogenic magnetite and identification of magnetosome chains.	Journal of Geophysical Research-Solid Earth
Chen, M. and Y. Wei	2013	Microwave breast tumor detection and size estimation using contrast-agent-loaded magnetotactic bacteria.	Proceedings of the Annual International Conference of the IEEE Engineering in Medicine and Biology Society, EMBS.
Chen, Y., P. Kosmas and S. Martel	2013	Path planning of magnetotactic bacteria in biorobots-assisted microwave medical imaging.	Proceedings of the 2013 International Conference on Electromagnetics in Advanced Applications, ICEAA 2013.
Chen, Y. F., P. Kosmas, S. Martel and Ieee	2013	EXPERIMENTAL INVESTIGATION OF THE AFFINITY OF MAGNETOTACTIC BACTERIA FOR HEAVY METAL IONS.	Journal of Investigative Medicine
De Waard, H., J. Hilsinger and R. B. Frankel	2013	Construction of a Novel Magnetic Targeting Anti-Tumor Drug Delivery System: Cytosine Arabinoside-Loaded Bacterial Magnetosome.	Materials
Dziuba, M., V. Koziaeva, D. Grouzdev, E. Burganskaya, R. Baslerov, T. Kolganova, A. Chernyadyev, G. Osipov, E. Andrianova, V. Gorlenko and B. Kuznetsov	2013	[ Biodiversity of magnetotactic bacteria from river Ol'khovka].	Mikrobiologiia
Dziuba, M. V., T. V. Kolganova, V. M. Gorlenko and B. B. Kuznetsov	2013	Species diversity of magnetotactic bacteria from the Ol'khovka River, Russia.	Microbiology
Farzan, F., S. A. Shojaosadati and H. A. Tehrani	2013	Assessment of navigation control strategy for magnetotactic bacteria in microchannel: Toward targeting solid tumors.	Biomedical Microdevices
Felfoul, O., P. Pouponneau, J. B. Mathieu and S. Martel	2013	Integrated Self-Assembly of the Mms6 Magnetosome Protein to Form an Iron-Responsive Structure.	International Journal of Molecular Sciences
Greene, S. E. and A. Komeili	2013	Production of Modified Magnetosome Membrane Proteins and Analysis of Their Activity.	Applied Biochemistry and Microbiology
Heywood, B. R., D. A. Bazylinski, A. Garrattreed, S. Mann and R. B. Frankel	2013	Techniques and applications: A close-up of magnetotactic bacteria.	Nature Reviews Microbiology
Jacob, J. J. and K. Suthindhiran	2013	Size distributions of nanoparticles from magnetotactic bacteria as signatures of biologically controlled mineralization.	American Mineralogist
Kabary, H. A., M. Attia, S. M. Easa, N. M. Awad, R. A. I. Abou-Shanab and M. F. Eida	2013	Anomalous Magnetic Orientations of Magnetosome Chains in a Magnetotactic Bacterium: Magnetovibrio blakemorei Strain MV-1.	PLoS ONE
Kasama, T., M. Posfai, R. K. K. Chong, A. P. Finlayson, R. E. Dunin-Borkowski and R. B. Frankel	2013	Analysis of Magnetosome Chains in Magnetotactic Bacteria by Magnetic Measurements and Automated Image Analysis of Electron Micrographs.	Applied and Environmental Microbiology
Khalil, I. S., V. Magdanz, S. Sanchez, O. G. Schmidt, L. Abelmann and S. Misra	2013	Magnetic Control of Potential Microrobotic Drug Delivery Systems: Nanoparticles, Magnetotactic Bacteria and Self-Propelled Microjets.	2013 35th Annual International Conference of the Ieee Engineering in Medicine and Biology Society. New York
Khalil, I. S. M., V. Magdanz, S. Sanchez, O. G. Schmidt, L. Abelmann, S. Misra and Ieee	2013	Magnetotactic bacteria and microjets: A comparative study.	IEEE International Conference on Intelligent Robots and Systems.
Khalil, I. S. M. and S. Misra	2013	Closed-loop control of magnetotactic bacteria.	International Journal of Robotics Research
Khalil, I. S. M., M. P. Pichel, L. Abelmann and S. Misra	2013	Control of magnetotactic bacterium in a micro-fabricated maze.	Proceedings - IEEE International Conference on Robotics and Automation.
Kolinko, S., M. Richter, F. O. Glockner, A. Brachmann and D. Schuler	2013	Clone libraries and single cell genome amplification reveal extended diversity of uncultivated magnetotactic bacteria from marine and freshwater environments.	Environmental Microbiology
Lee, N., H. Kim, S. H. Choi, M. Park, D. Kim, H. C. Kim, Y. Choi, S. Lin, B. H. Kim, H. S. Jung, H. Kim, K. S. Park, W. K. Moon and T. Hyeon	2013	Developing microstructure biosensors with magnetotactic bacteria for biomedical applications by additive manufacturing processes.	Proceedings of International Conference on Computers and Industrial Engineering, CIE.
Lefevre, C. T., F. Abreu, M. L. Schmidt, U. Lins, R. B. Frankel, B. P. Hedlund and D. A. Bazylinski	2013	Ecology, Diversity, and Evolution of Magnetotactic Bacteria.	Microbiology and Molecular Biology Reviews
Lefevre, C. T., C. L. Santini, A. Bernadac, W. J. Zhang, Y. Li and L. F. Wu	2013	Comparative genomic analysis of magnetotactic bacteria from the Deltaproteobacteria provides new insights into magnetite and greigite magnetosome genes required for magnetotaxis.	Environmental Microbiology
Li, J., H. Zhang, N. Menguy, K. Benzerara, F. Wang, X. Lin, Z. Chen and Y. Pan	2013	A strong angular dependence of magnetic properties of magnetosome chains: Implications for rock magnetism and paleomagnetism.	Geochemistry Geophysics Geosystems
Li, W. B., L. J. Yu, P. P. Zhou and Z. Min	2013	On the Change in Bacterial Growth and Magnetosome Formation for Magnetospirillum SP.Strain AMB-I Under Different Concentrations of Reducing Agents.	Journal of Nanoscience and Nanotechnology
Lin, W., G. A. Paterson, Q. Zhu, Y. Wang, E. Kopylova, Y. Li, R. Knight, D. A. Bazylinski, R. Zhu, J. L. Kirschvink and Y. Pan	2013	Integrating niche-based process and spatial process in biogeography of magnetotactic bacteria.	Scientific Reports
Losse, A., S. Ullrich, E. Katzmann, S. Borg, G. Wanner, M. Richter, B. Voigt, T. Schweder and D. Schuler	2013	The Bacterial Magnetosome: A Unique Prokaryotic Organelle.	Journal of Molecular Microbiology and Biotechnology
Martel, S. and M. Mohammadi	2013	Magnetotactic bacteria as dispatched oxygen sensors.	Proceedings of the International Conference on Sensing Technology, ICST
Mo, H., J. Ma and Y. Zhao	2013	Magnetotactic bacteria optimization algorithm for multimodal optimization.	Proceedings of the 2013 IEEE Symposium on Swarm Intelligence, SIS 2013
Molcan, M., V. I. Petrenko, M. V. Avdeev, O. I. Ivankov, V. M. Garamus, A. Skumiel, A. Jozefczak, M. Kubovcikova, P. Kopcansky and M. Timko	2013	Spatial resolution in micrometric periodic assemblies of magnetotactic bacteria and magnetic nanoparticles.	IEEE Transactions on Magnetics
Muxworthy, A. R. and W. Williams	2013	Critical single domain grain sizes in chains of interacting greigite particles: Implications for magnetosome crystals.	Geochemistry Geophysics Geosystems
Muxworthy, A. R., W. Williams, A. P. Roberts, M. Winklhofer, L. Chang and M. Posfai	2013	A comparison of methods to measure the magnetic moment of magnetotactic bacteria through analysis of their trajectories in external magnetic fields.	PLoS ONE
Oestreicher, Z., S. K. Lower, W. Lin and B. H. Lower	2013	Magnetotactic bacteria from Pavilion Lake, British Columbia.	Frontiers in Microbiology
Paasche, Ø. and R. Løvlie	2013	Nano-magnetosomes in magnetotactic bacteria.	Progress in Chemistry
Pan, Y. X., N. Petersen, M. Winklhofer, A. F. Davila, Q. S. Liu, T. Frederichs, M. Hanzlik and R. X. Zhu	2013	The fidelity of paleomagnetic records carried by magnetosome chains.	Earth and Planetary Science Letters
Posfai, M., R. E. Dunin-Borkowski, T. Kasama, R. K. K. Chong, E. T. Simpson and P. R. Buseck	2013	Phylogenetic significance of composition and crystal morphology of magnetosome minerals.	Frontiers in Microbiology
Proksch, R. B., T. E. Schäffer, B. M. Moskowitz, E. D. Dahlberg, D. A. Bazylinski and R. B. Frankel	2013	Novel magnetic nanomaterials inspired by magnetotactic bacteria: Topical review.	Materials Science and Engineering R: Reports
Rahn-Lee, L., M. E. Byrne, M. J. Zhang, D. Le Sage, D. R. Glenn, T. Milbourne, R. L. Walsworth, H. Vali and A. Komeili	2013	The magnetosome model: insights into the mechanisms of bacterial biomineralization.	Frontiers in Microbiology
Raschdorf, O., Y. Forstner, I. Kolinko, R. Uebe, J. M. Plitzko and D. Schuler	2013	The magnetosome proteins MamX, MamZ and MamH are involved in redox control of magnetite biomineralization in Magnetospirillum gryphiswaldense.	Molecular Microbiology
Rismani Yazdi, S., C. Stevens, D. Vogel, P. Davies and C. Escobedo	2013	Bioengineered bioluminescent magnetotactic bacteria as a powerful tool for chip-based whole-cell biosensors.	Lab on a Chip
Shi-Shang, G. and Z. Xing-Zhong	2013	Optimization of Magnetosome Production and Growth by the Magnetotactic Vibrio Magnetovibrio blakemorei Strain MV-1 through a Statistics-Based Experimental Design.	Applied and Environmental Microbiology
Song, H., L. I. Xingang, J. Sun and Y. Wang	2013	Theoretical and experimental study of Au	Journal Desalination Water Treatment
Urban, J. E.	2013	Magnetostatic interactions in various magnetosome clusters.	Journal of Applied Physics
Wang, K., X. Ge, T. Bo, Q. Chen, G. Chen and W. Liu	2013	Expression patterns of key iron and oxygen metabolism genes during magnetosome formation in Magnetospirillum gryphiswaldense MSR-1.	Fems Microbiology Letters
Williams, T. J., C. T. Lefèvre, W. Zhao, T. J. Beveridge and D. A. Bazylinski	2013	Exploring the Mechanics of Magnetically Driven Motility in Magnetotactic Bacteria through Genetic Regulation.	Biophysical Journal
Yang, C. Y., Z. Wang, J. G. Wang, Z. Wang and T. Song	2013	Fe3O4 nanoparticle chains with N-doped carbon coating: Magnetotactic bacteria assisted synthesis and high-rate lithium storage.	RSC Advances
Yang, D., Y. Zhou, X. Rui, J. Zhu, Z. Lu, E. Fong and Q. Yan	2013	MamX encoded by the mamXY operon is involved in control of magnetosome maturation in Magnetospirillum gryphiswaldense MSR-1.	Bmc Microbiology
Yang, J., S. Q. Li, X. L. Huang, J. H. Li, L. Li, Y. X. Pan and Y. Li	2013	A key time point for cell growth and magnetosome synthesis of Magnetospirillum gryphiswaldense based on real-tirne analysis of physiological factors.	Frontiers in Microbiology
Zeytuni, N. and R. Zarivach	2013	Two Bifunctional Enzymes with Ferric Reduction Ability Play Complementary Roles during Magnetosome Synthesis in Magnetospirillum gryphiswaldense MSR-1.	Journal of Bacteriology
Zhang, W. Y., S. D. Zhang, T. Xiao, Y. X. Pan and L. F. Wu	2013	Novel rod-shaped magnetotactic bacteria belonging to the class Alphaproteobacteria.	Applied and Environmental Microbiology
Abracado, L. G., F. Abreu, C. N. Keim, A. P. C. Campos, U. Lins and M. Farina	2014	Ferromagnetic resonance of intact cells and isolated crystals from cultured and uncultured magnetite-producing magnetotactic bacteria.	Physical Biology
Abreu, F., K. T. Silva, P. Leao, I. A. Guedes, C. N. Keim, M. Farina and U. Lins	2014	Interplay between Two Bacterial Actin Homologs, MamK and MamK-Like, Is Required for the Alignment of Magnetosome Organelles in Magnetospirillum magneticum AMB-1.	Journal of Bacteriology
Arakaki, A., H. Takeyama, T. Tanaka and T. Matsunaga	2014	Co-ordinated functions of Mms proteins define the surface structure of cubo-octahedral magnetite crystals in magnetotactic bacteria.	Molecular Microbiology
Arakaki, A., A. Yamagishi, A. Fukuyo, M. Tanaka and T. Matsunaga	2014	Protein-mediated morphological regulation of magnetite crystal in magnetotactic bacteria.	Funtai Oyobi Fummatsu Yakin/Journal of the Japan Society of Powder and Powder Metallurgy
Bazylinski, D. A. and C. T. Lefèvre	2014	Magnetotactic bacteria, magnetosomes, and nanotechnology.	Nanomicrobiology: Physiological and Environmental Characteristics
Bo, T., K. Wang, X. Ge, G. J. Chen and W. F. Liu	2014	New Vectors for Chromosomal Integration Enable High-Level Constitutive or Inducible Magnetosome Expression of Fusion Proteins in Magnetospirillum gryphiswaldense.	Applied and Environmental Microbiology
Chemla, Y. R., H. L. Grossman, T. S. Lee, J. Clarke, M. Adamkiewicz and B. B. Buchanan	2014	Magnetic properties of uncultivated magnetotactic bacteria and their contribution to a stratified estuary iron cycle.	Nature Communications
Chen, C., T. Song, C. Yang, Q. Ma and L. Wu	2014	Construction of a microrobot system using magnetotactic bacteria for the separation of Staphylococcus aureus.	Biomedical Microdevices
Cui, Z., D. Kong, Y. Pan and K. Zhang	2014	Three-dimensional remote aggregation and steering of magnetotactic bacteria microrobots for drug delivery applications.	International Journal of Robotics Research
Dubbels, B. L., A. A. DiSpirito, J. D. Morton, J. D. Semrau, J. N. E. Neto and D. A. Bazylinski	2014	Magnetosome-containing bacteria living as symbionts of bivalves.	Isme Journal
Dziuba, M. V., T. V. Kolganova, V. M. Gorlenko and B. B. Kuznetsov	2014	Sub-micrometer-scale mapping of magnetite crystals and sulfur globules in magnetotactic bacteria using confocal raman micro-spectrometry.	PLoS ONE 9
Gao, J., T. Xiao, S. Sun, G. Chen, Y. Zhao and L. Wu	2014	Synthesis of a morphology controllable Fe<inf>3</inf>O<inf>4</inf> nanoparticle/hydrogel magnetic nanocomposite inspired by magnetotactic bacteria and its application in H<inf>2</inf>O<inf>2</inf> detection.	Green Chemistry
Gehring, A. U., J. Kind, M. Charilaou and I. Garcia-Rubio	2014	Isolation and Characterization of a Novel Magnetotactic Bacterium From Iran: Iron Uptake and Producing Magnetic Nanoparticles in Alphaproteobacterium MTB-KTN90.	Jundishapur Journal of Microbiology
Gonzalez, L. M., W. C. Ruder, S. Chou, E. Zenkov, W. Messner and P. R. LeDuc	2014	Controlling Magnetotactic Bacteria through an Integrated Nanofabricated Metallic Island and Optical Microscope Approach.	Scientific Reports
Grouzdev, D. S., M. V. Dziuba, A. S. Gerasimov and B. B. Kuznetsov	2014	Draft genome sequence of Magnetospirillum sp. strain SO-1, a freshwater magnetotactic bacterium isolated from the Ol'khovka River, Russia.	Genome Announcements
Keim, C. N., G. Solórzano, M. Farina and U. Lins	2014	Photoemission Electron Microscopy and Scanning Electron Microscopy of Magnetospirillum magnetotacticum's Magnetosome Chains.	Analytical Chemistry
Khalil, I. S. M., V. Magdanz, S. Sanchez, O. G. Schmidt and S. Misra	2014	Control characteristics of magnetotactic bacteria: Magnetospirillum magnetotacticum strain MS-1 and magnetospirillum magneticum strain AMB-1.	IEEE Transactions on Magnetics
Kolinko, I., C. Jogler, E. Katzmann and D. Schuler	2014	Biosynthesis of magnetic nanostructures in a foreign organism by transfer of bacterial magnetosome gene clusters.	Nature Nanotechnology
Komelli, A.	2014	Swimming motion of rod-shaped magnetotactic bacteria: The effects of shape and growing magnetic moment.	Frontiers in Microbiology
Kopp, R. E., C. Z. Nash, B. P. Weiss, A. C. Maloof, A. Kobayashi, H. Vali and J. L. Kirschvink	2014	Probing the mechanical properties of magnetosome chains in living magnetotactic bacteria.	Nano Letters
Körnig, A., J. Dong, M. Bennet, M. Widdrat, J. Andert, F. D. Müller, D. Schüler, S. Klumpp and D. Faivre	2014	Magnetite Crystal Orientation in Magnetosome Chains.	Advanced Functional Materials
Lefevre, C. T. and D. A. Bazylinski	2014	Diversity of Magneto-Aerotactic Behaviors and Oxygen Sensing Mechanisms in Cultured Magnetotactic Bacteria.	Biophysical Journal
Li, J. H., Y. X. Pan, G. J. Chen, Q. S. Liu, L. X. Tian and W. Lin	2014	Properties of magnetite nanoparticles produced by magnetotactic bacteria.	Journal Wuhan University of Technology, Materials Science Edition
Li, Y. H., T. Y. Su, T. L. Chang and Y. W. Lee	2014	Life with compass: Diversity and biogeography of magnetotactic bacteria.	Environmental Microbiology
Logofatu, P. C., I. Ardelean, D. Apostol, I. Iordache, M. Bojan, C. Moisescu and B. Ionita	2014	Genetic Dissection of the mamAB and mms6 Operons Reveals a Gene Set Essential for Magnetosome Biogenesis in Magnetospirillum gryphiswaldense.	Journal of Bacteriology
Majhi, P., B. Devouard, M. Posfai, X. Hua, D. A. Bazylinski, R. B. Frankel and P. R. Buseck	2014	Hot pressed silver doped hydroxyapatite biomaterials with bactericidal properties against magnetotactic bacteria.	Materials Technology
Mann, S., N. H. C. Sparks, R. B. Frankel, D. A. Bazylinski and H. W. Jannasch	2014	Magnetotaxis and acquisition of detrital remanent magnetization by magnetotactic bacteria in natural sediment: First experimental results and theory.	Geochemistry, Geophysics, Geosystems
Meyra, A. G., G. J. Zarragoicoechea and V. A. Kuz	2014	Bioluminescent Magnetotactic Bacteria as powerful Bioanalytical tool for Lab-On-A-Chip analysis.	Luminescence
Mo, H.	2014	Magnetotactic bacteria optimization algorithm based on best-rand scheme.	2014 6th World Congress on Nature and Biologically Inspired Computing, NaBIC 2014.
Mo, H. and M. Geng	2014	A magnetotactic bacteria algorithm based on power spectrum for optimization.	Lecture Notes in Computer Science
Mo, H., L. Liu and M. Geng	2014	A power spectrum optimization algorithm inspired by magnetotactic bacteria.	Neural Computing and Applications
Mo, H. and L. Xu	2014	Research on Magnetotactic Bacteria Optimization Algorithm Based on the Best Individual.	Bio-Inspired Computing - Theories and Applications
Moench, T. T. and W. A. Konetzka	2014	The effect and role of environmental conditions on magnetosome synthesis.	Frontiers in Microbiology
Moreno, A. J., E. Gonzalez, M. Godoy, J. Pettinari, P. S. Antonel, G. Jorge and V. Bekeris	2014	Isolation, cultivation and genomic analysis of magnetosome biomineralization genes of a new genus of South-seeking magnetotactic cocci within the Alphaproteobacteria.	Frontiers in Microbiology
Nudelman, H., C. Valverde-Tercedor, S. Kolusheva, T. P. Gonzalez, M. Widdrat, N. Grimberg, H. Levi, O. Nelkenbaum, G. Davidov, D. Faivre, C. Jimenez-Lopez and R. Zarivach	2014	Structure prediction of magnetosome-associated proteins.	Frontiers in Microbiology
Paterson, G. A., Y. Z. Wang and Y. X. Pan	2014	Magnetosomes synthesized by magnetotactic bacteria Stenotrophomonas spp. strain RP-8 for magnetic hyperthermia.	International Journal of Pharma and Bio Sciences
Prozorov, T., P. Palo, L. Wang, M. Nilsen-Hamilton, D. Jones, D. Orr, S. K. Mallapragada, B. Narasimhan, P. C. Canfield and R. Prozorov	2014	Manganese incorporation into the magnetosome magnetite: magnetic signature of doping.	European Journal of Mineralogy
Prozorov, T., T. Perez-Gonzalez, C. Valverde-Tercedor, C. Jimenez-Lopez, A. Yebra-Rodriguez, A. Kornig, D. Faivre, S. K. Mallapragada, P. A. Howse, D. A. Bazylinski and R. Prozorov	2014	Removal of hexavalent chromium from wastewater using magnetotactic bacteria.	Separation and Purification Technology
Ruder, W. C., C. P. Hsu, S. Y. Chou, J. T. Dawson, L. M. Gonzalez, J. F. Antaki and P. R. LeDuc	2014	Molecular identification of the occurrence of magnetotactic bacteria in fresh water sediments	Brazilian Journal of Microbiology
Rupprecht, J. F., N. Waisbord, C. Ybert, C. Cottin-Bizonne and L. Bocquet	2014	Membrane-bound compartments in bacteria: Membrane-bound structures within gram-negative photosynthetic and magnetotactic bacteria help overturn an old dogma about prokaryotes.	Microbe
Song, H. P., X. G. Li, J. S. Sun, X. H. Yin, Y. H. Wang and Z. H. Wu	2014	A method for quantitative determination of the number of magnetosomes in magnetotactic bacteria by a spectrophotometer.	IEEE Transactions on Magnetics
Suzuki, T., Y. Okaimura, A. Arakaki, H. Takeyama and T. Matsunaga	2014	Covalent binding of nanoliposomes to the surface of magnetotactic bacteria for the synthesis of self-propelled therapeutic agents.	ACS Nano
Takahashi, H., H. Kikura, T. Iwasa, S. Watanabe and M. Aritomi	2014	Functionalization of magnetotactic bacteria for microrobotic applications.	IEEE Transactions on Magnetics
Tanaka, M., Y. Okamura, A. Arakaki, T. Tanaka, H. Takeyama and T. Matsunaga	2014	A magnetosome-associated cytochrome MamP is critical for magnetite crystal growth during the exponential growth phase.	Fems Microbiology Letters
Vali, H., G. Morteani and N. Petersen	2014	Subcellular localization of the magnetosome protein MamC in the marine magnetotactic bacterium Magnetococcus marinus strain MC-1 using immunoelectron microscopy.	Archives of Microbiology
Wilson, M. E., W. C. Ruder, E. Zenkov, L. M. Gonzalez and P. R. Leduc	2014	Correlative fluorescence and liquid cell STEM of live magnetotactic bacteria.	Microscopy and Microanalysis
Xu, C., W. Y. Zhang, Y. R. Chen, R. Zhang, Y. Dong, H. J. Du, H. M. Pan and T. Xiao	2014	Surface expression of protein A on magnetosomes and capture of pathogenic bacteria by magnetosome/antibody complexes.	Frontiers in Microbiology
Zeytuni, N., E. Ozyamak, K. Ben-Harush, G. Davidov, M. Levin, Y. Gat, T. Moyal, A. Brik, A. Komeili and R. Zarivach	2014	Bacterial Magnetosome Biomineralization - A Novel Platform to Study Molecular Mechanisms of Human CDF-Related Type-II Diabetes.	Plos One
Zhou, W., Y. Z. Zhang, X. H. Ding, Y. Liu, F. Shen, X. H. Zhang, S. H. Deng, H. Xiao, G. Yang and H. Peng	2014	Probing magnetic polarities of magnetotactic bacteria by X-ray magnetic circular dichroism in a scanning transmission X-ray microscope.	Microscopy and Microanalysis
Amann, R., R. Rossello-Mora, C. Flies and D. Schüler	2015	Chemical signature of magnetotactic bacteria.	Proceedings of the National Academy of Sciences of the United States of America
Arató, B., Z. Szányi, C. Flies, D. Schüler, R. B. Frankel, P. R. Buseck and M. Pósfai	2015	Magnetotactic bacteria as potential sources of bioproducts.	Marine Drugs
Borg, S., J. Hofmann, A. Pollithy, C. Lang and D. Schuler	2015	Characterization of magnetotactic bacteria as MRI cell labeling and tracking agents.	Journal of Nuclear Medicine
Chang, L., M. Winklhofer, A. P. Roberts, D. Heslop, F. Florindo, M. J. Dekkers, W. Krijgsman, K. Kodama and Y. Yamamoto	2015	Anisotropy of Bullet-Shaped Magnetite Nanoparticles in the Magnetotactic Bacteria Desulfovibrio magneticus sp. Strain RS-1.	Biophysical Journal
Chen, C., Q. Ma, W. Jiang and T. Song	2015	Dynamic analysis of magnetotactic bacteria and construction of bacterial microrobot.	Jiqiren/Robot
Cheng, H. G. and H. P. Song	2015	Cell Biology of Magnetic Particle Formation in Magnetotactic Bacteria.	Molecular Biology of the Cell
Fan, G. C., R. S. Li, X. G. Li, M. Y. Gao and R. F. Jia	2015	Quantitative Imaging of Single Unstained Magnetotactic Bacteria by Coherent X-ray Diffraction Microscopy.	Analytical Chemistry
Frankel, R. B., J. P. Zhang and D. A. Bazylinski	2015	Diversity of Magnetotactic Bacteria from a French Pristine Mediterranean Area.	Current Microbiology
Grünberg, K., C. Wawer, B. M. Tebo and D. Schüler	2015	Ganglioside-magnetosome complex formation enhances uptake of gangliosides by cells.	International Journal of Nanomedicine
Hofer, U.	2015	Novel designs of single-chain MHC I/peptide complex for the magnetosome display system.	Protein Engineering Design & Selection
Honda, T., Y. Maeda, T. Yasuda, T. Tanaka, T. Matsunaga and T. Yoshino	2015	Stoichiometrically Controlled Immobilization of Multiple Enzymes on Magnetic Nanoparticles by the Magnetosome Display System for Efficient Cellulose Hydrolysis.	Biomacromolecules
Honda, T., T. Tanaka and T. Yoshino	2015	Functional Expression of Full-Length TrkA in the Prokaryotic Host Magnetospirillum magneticum AMB-1 by Using a Magnetosome Display System.	Applied and Environmental Microbiology
Jogler, C., G. Wanner, S. Kolinko, M. Niebler, R. Amann, N. Petersen, M. Kube, R. Reinhardt and D. Schuler	2015	Properties of Magnetosome Suspension under the Influence of Magnetic Field.	Acta Physica Polonica A
Khalil, I. S. M., M. P. Pichel, B. A. Reefman, O. S. Sukas, L. Abelmann and S. Misra	2015	Elastic properties of magnetosome chains.	New Journal of Physics
Klumpp, S. and D. Faivre	2015	Navigation with magnetic nanoparticles: Magnetotactic bacteria and magnetic micro-robots.	Physica Scripta.
Li, H. and Y. Wei	2015	Crystal growth of bullet-shaped magnetite in magnetotactic bacteria of the Nitrospirae phylum.	Journal of the Royal Society Interface
Lin, W., Y. Pan and D. A. Bazylinski	2015	A putative greigite-type magnetosome gene cluster from the candidate phylum Latescibacteria.	Environmental Microbiology Reports
Lu, Z. and S. Martel	2015	Magnetotactic bacteria and biomagnetism: Criteria of sample selection for the national biobank–depository of living systems.	Moscow University Geology Bulletin
Lumsden, C. J.	2015	Synthesis and magnetic properties of iron nanoellipsoids bioinspired by magnetotactic bacteria.	Key Engineering Materials.
Martel, S.	2015	Magnetotactic Bacteria for the Manipulation and Transport of Micro- and Nanometer-Sized Objects.	Micro- and Nanomanipulation Tools:
Martins, J. L., T. S. Silveira, F. Abreu, K. T. Silva, I. D. Da Silva-Neto and U. Lins	2015	Magnetotactic bacteria for cancer therapy.	Biotechnology Letters
Mathuriya, A. S.	2015	Magnetotactic Bacteria: Performances and Challenges.	Geomicrobiology Journal
Mo, H., L. Liu and J. Zhao	2015	An improved magnetotactic bacteria moment migration optimization algorithm.	Lecture Notes in Artificial Intelligence
Oberhack, M., R. Süssmuth and H. Frank	2015	Collection and enrichment of magnetotactic bacteria from the environment.	Bacteria-Metal Interactions:
Quinlan, A., D. Murat, H. Vali and A. Komeili	2015	A Genetic Strategy for Probing the Functional Diversity of Magnetosome Formation.	Plos Genetics
Sharma, M., M. Naresh and A. Mittal	2015	Magnetotactic Bacteria and Honey Bees: Model Systems for Characterising an Iron Oxide Mediated Magnetoreceptor.	Microscopy and Microanalysis
Song, T., L. Zhao and L. F. Wu	2015	Novel co-enrichment method for isolation of magnetotactic bacteria.	Journal of Basic Microbiology
Wang, Q., J. X. Liu, W. J. Zhang, T. W. Zhang, J. Yang and Y. Li	2015	Iron Response Regulator Protein IrrB in Magnetospirillum gryphiswaldense MSR-1 Helps Control the Iron/Oxygen Balance, Oxidative Stress Tolerance, and Magnetosome Formation.	Applied and Environmental Microbiology
Wang, Y. H. and J. S. Sun	2015	Characterizing and optimizing magnetosome production of Magnetospirillum sp XM-1 isolated from Xi'an City Moat, China.	Fems Microbiology Letters
Yoshino, T., H. Hirabe, M. Takahashi, M. Kuhara, H. Takeyama and T. Matsunaga	2015	Magnetic control of AMB-1 magnetotactic bacteria for micromanipulation.	IEEE International Conference on Automation Science and Engineering.
Zeytuni, N., D. Baran, G. Davidov and R. Zarivach	2015	MamA as a Model Protein for Structure-Based Insight into the Evolutionary Origins of Magnetotactic Bacteria.	Plos One
Zeytuni, N., S. Cronin, C. T. Lefevre, P. Arnoux, D. Baran, Z. Shtein, G. Davidov and R. Zarivach	2015	Erratum: Mama as a model protein for structure-based insight into the evolutionary origins of magnetotactic bacteria	-
Amor, M., V. Busigny, M. Durand-Dubief, M. Tharaud, G. Ona-Nguema, A. Gelabert, E. Alphandery, N. Menguy, M. F. Benedetti, I. Chebbi and F. Guyot	2016	Mass-dependent and -independent signature of Fe isotopes in magnetotactic bacteria.	Science
Aragao, P. H. A. and M. Simoes	2016	Comparative Subcellular Localization Analysis of Magnetosome Proteins Reveals a Unique Localization Behavior of Mms6 Protein onto Magnetite Crystals.	Journal of Bacteriology
Araujo, A. C. V., F. Abreu, K. T. Silva, D. A. Bazylinski and U. Lins	2016	Combined genomic and structural analyses of a cultured magnetotactic bacterium reveals its niche adaptation to a dynamic environment.	Bmc Genomics
Araujo, A. C. V., V. Morillo, J. Cypriano, L. Teixeira, P. Leao, S. Lyra, L. G. de Almeida, D. A. Bazylinski, A. T. R. de Vasconcellos, F. Abreu and U. Lins	2016	Erratum: Combined genomic and structural analyses of a cultured magnetotactic bacterium reveals its niche adaptation to a dynamic environment.	-
Barashkov, N., A. Komeili, O. Draper, W. H. Chen and D. Eisenberg	2016	From invagination to navigation: The story of magnetosome-associated proteins in magnetotactic bacteria.	Protein Science
Barber-Zucker, S. and R. Zarivach	2016	Biomimetic magnetite mediated by magnetosome proteins vs. ALH84001 meteorite magnetite: Are both comparable?	Fisica De La Tierra
Baumgartner, J., P. Lesevic, M. Kumari, K. Halbmair, M. Bennet, A. Kornig, M. Widdrat, J. Andert, M. Wollgarten, L. Bertinetti, P. Strauch, A. Hirt and D. Faivre	2016	Elongated magnetite nanoparticle formation from a solid ferrous precursor in a magnetotactic bacterium.	Journal of the Royal Society Interface
Chen, C., L. Chen, P. Wang, L. F. Wu and T. Song	2016	Killing of Staphylococcus aureus via magnetic hyperthermia mediated by magnetotactic bacteria.	Applied and Environmental Microbiology
Cornejo, E., D. Hershey, P. Subramanian, X. Ren, J. Hurley, G. J. Jensen and A. Komeili	2016	Dynamic Remodeling of the Magnetosome Membrane Is Triggered by the Initiation of Biomineralization.	Mbio
DiGregorio, B. E.	2016	The detection of magnetotactic bacteria in deep sea sediments from the east Pacific Manganese Nodule Province.	Environmental Microbiology Reports
Dzarova, A., F. Royer, D. Jamon, P. Kopcansky, F. Choueikani, H. Gojzewski, J. J. Rousseau and M. Timko	2016	Magnetospirillum caucaseum sp. Nov., magnetospirillum marisnigri sp. Nov. and magnetospirillum moscoviense sp. Nov., freshwater magnetotactic bacteria isolated from three distinct geographical locations in European Russia.	International Journal of Systematic and Evolutionary Microbiology
Fernández de Henestrosa, A. R., J. Cuñé, G. Mazón, B. L. Dubbels, D. A. Bazylinski and J. Barbé	2016	Using flow cytometry to monitor cell physiology of magnetotactic bacteria in fermentation processes.	New Biotechnology
Fernandez-Castane, A., H. Li, M. Franzreb, O. R. T. Thomas and T. W. Overton	2016	Following iron speciation in the early stages of magnetite magnetosome biomineralization.	Journal of Materials Research
Funaki, M., H. Sakai, T. Matsunaga and S. Hirose	2016	Bioengineering magnetic nanoparticles in magnetotactic bacteria.	Metabolic Engineering
Hedges, R. W.	2016	MamO Is a Repurposed Serine Protease that Promotes Magnetite Biomineralization through Direct Transition Metal Binding in Magnetotactic Bacteria.	PLoS Biology
Huiping, S., L. Xingang, C. Huaigang and C. Fangqin	2016	Assemblies of magnetite nanoparticles extracted from magnetotactic bacteria: A magnetic study.	Applied Physics Letters
Isambert, A., N. Menguy, E. Larquet, F. Guyot and J. P. Valet	2016	Magnetotactic bacteria and magnetosomes – Scope and challenges.	Materials Science and Engineering
Kiani, B., D. Faivre and S. Klumpp	2016	Elastic Properties of Magnetosome Chains.	Biophysical Journal
Klumpp, S. and D. Faivre	2016	Magnetotactic bacteria: Magnetic navigation on the microscale.	European Physical Journal: Special Topics
Kolinko, S., C. Jogler, E. Katzmann, G. Wanner, J. Peplies and D. Schuler	2016	Single-cell genomics of uncultivated deep-branching magnetotactic bacteria reveals a conserved set of magnetosome genes.	Environmental Microbiology
Kornig, A., M. Winklhofer, J. Baumgartner, T. P. Gonzalez, P. Fratzl and D. Faivre	2016	Competitive and cooperative anisotropy in magnetic nanocrystal chains of magnetotactic bacteria.	Journal of Applied Physics
Koulialias, D., I. Garcia-Rubio, L. Rahn-Lee, A. Komeili, J. F. Loffler, A. U. Gehring and M. Charilaou	2016	Draft genome sequences of two magnetotactic bacteria, Magnetospirillum moscoviense BB-1 and Magnetospirillum marisnigri SP-1.	Genome Announcements
Lefèvre, C., A. Bernadac, N. Pradel, L. Wu, K. Yu-Zhang, T. Xiao, J. P. Yonnet, A. Lebouc, T. Song and Y. Fukumori	2016	Genomic insights into the early-diverging magnetotactic bacteria.	Environmental Microbiology
Lefevre, C. T., R. B. Frankel, M. Posfai, T. Prozorov and D. A. Bazylinski	2016	Growth of magnetotactic sulfate-reducing bacteria in oxygen concentration gradient medium.	Environmental Microbiology Reports
Li, J. H., K. P. Ge, Y. X. Pan, W. Williams, Q. S. Liu and H. F. Qin	2016	Controlled cobalt doping in the spinel structure of magnetosome magnetite: new evidences from element- and site-specific X-ray magnetic circular dichroism analyses.	Journal of the Royal Society Interface
Li, X. Q., Q. L. Wang and Y. M. Xue	2016	Manipulating mimicked magnetosome chains produced Using superparamagnetic microbeads in a confined space.	Microelectronic Engineering
Liu, Y. R. and Q. W. Chen	2016	Magnetic guidance of the magnetotactic bacterium Magnetospirillum gryphiswaldense.	Soft Matter
Loehr, J., D. Pfeiffer, D. Schuler and T. M. Fischer	2016	Improved three-dimensional remote aggregations of magnetotactic bacteria for tumor targeting.	2016 International Conference on Manipulation, Automation and Robotics at Small Scales, MARSS 2016.
Lohsse, A., S. Borg, O. Raschdorf, I. Kolinko, E. Tompa, M. Posfai, D. Faivre, J. Baumgartner and D. Schuler	2016	Overproduction of magnetosomes by genomic amplification of biosynthesis-related gene clusters in a magnetotactic bacterium.	Applied and Environmental Microbiology
Maher, B. A. and M. W. Hounslow	2016	Novel MRI Contrast Agent from Magnetotactic Bacteria Enables in Vivo Tracking of iPSC-derived Cardiomyocytes.	Scientific Reports
Martel, S. and M. Mohammadi	2016	Switching between magnetotactic and aerotactic displacement controls to enhance the efficacy of MC-1 magneto-aerotactic bacteria as cancer-fighting nanorobots.	Micromachines
Mathuriya, A. S.	2016	Magnetotactic bacteria: nanodrivers of the future.	Critical Reviews in Biotechnology
Meldrum, F. C., S. Mann, B. R. Heywood, R. B. Frankel and D. A. Bazylinski	2016	A magnetosome chain viewed as a bio-elastic magnet.	Physical Chemistry Chemical Physics
Nogueiral, F. S. and H. G. P. L. de Barros	2016	Structure-function studies of the magnetite-biomineralizing magnetosome-associated protein MamC.	Journal of Structural Biology
Patil, R. N., V. A. Karande, S. J. Ghosh and S. H. Pawar	2016	Learning from magnetotactic bacteria: A review on the synthesis of biomimetic nanoparticles mediated by magnetosome-associated proteins.	Journal of Structural Biology
Postec, A., N. Tapia, A. Bernadac, M. Joseph, S. Davidson, L. F. Wu, B. Ollivier and N. Pradel	2016	Analysis of a population of magnetotactic bacteria of the Gulf of Gabès, Tunisia.	Environmental Science and Pollution Research
Pradel, N., J. L. Cayol, M. L. Fardeau, F. Karray, S. Sayadi, D. Alazard and B. Ollivier	2016	Magnetotactic bacteria population in a pristine French Atlantic lagoon.	Environmental Science and Pollution Research
Rahn-Lee, L. and A. Komeili	2016	Genetic and Ultrastructural Analysis Reveals the Key Players and Initial Steps of Bacterial Magnetosome Membrane Biogenesis.	Plos Genetics
Rioux, J. B., N. Philippe, S. Pereira, D. Pignol, L. F. Wu and N. Ginet	2016	Microfluidic experiments measure the ability of magnetotactic bacteria to swim against microflows.	20th International Conference on Miniaturized Systems for Chemistry and Life Sciences, MicroTAS 2016.
Rulik, M. and P. P. Chaudhary	2016	Velocity Condensation for Magnetotactic Bacteria.	Physical Review Letters
Staniland, S. S., C. Moisescu and L. G. Benning	2016	Crystallizing the function of the magnetosome membrane mineralization protein Mms6.	Biochemical Society Transactions
Tajer Mohammad Ghazvini, P., R. Kasra Kermanshahi, A. Nozad Golikand and M. Sadeghizadeh	2016	Cobalt separation by Alphaproteobacterium MTB-KTN90: magnetotactic bacteria in bioremediation.	Bioprocess and Biosystems Engineering
Tanaka, M., M. Kawase, T. Tanaka and T. Matsunaga	2016	Biomagnetic recovery and bioaccumulation of selenium granules in magnetotactic bacteria.	Applied and Environmental Microbiology
Trohalaki, S.	2016	Draft genome sequence of Magnetovibrio blakemorei strain MV-1, a marine vibrioid magnetotactic bacterium.	Genome Announcements
Uebe, R., K. Junge, V. Henn, G. Poxleitner, E. Katzmann, J. M. Plitzko, R. Zarivach, T. Kasama, G. Wanner, M. Posfai, L. Bottger, B. Matzanke and D. Schuler	2016	Magnetosome biogenesis in magnetotactic bacteria.	Nature Reviews Microbiology
Wacker, R., B. Ceyhan, P. Alhorn, D. Schueler, C. Lang and C. M. Niemeyer	2016	Destabilization of a flow focused suspension of magnetotactic bacteria.	Physical Review Fluids
Wang, Q., M. W. Wang, X. Wang, G. H. Guan, Y. Li, Y. L. Peng and J. L. Li	2016	Transcriptome analysis reveals physiological characteristics required for magnetosome formation in Magnetospirillum gryphiswaldense nMSR-1.	Environmental Microbiology Reports
Wang, X. K., Q. F. Ma, W. Jiang, J. Lv, W. D. Pan, T. Song and L. F. Wu	2016	Ultraviolet-B Radiation Effects on the Community, Physiology, and Mineralization of Magnetotactic Bacteria.	Stress and Environmental Regulation of Gene Expression and Adaptation in Bacteria
Weiss, B. P., S. S. Kim, J. L. Kirschvink, R. E. Kopp, M. Sankaran, A. Kobayashi and A. Komeili	2016	A novel role for Crp in controlling magnetosome biosynthesis in Magnetospirillum gryphiswaldense MSR-1.	Scientific Reports
Xie, M., Y. Liu and S. Wang	2016	Diversity of magnetotactic bacteria in the intertidal zone of Taiping Bay, Qingdao.	Shengtai Xuebao/ Acta Ecologica Sinica
Xu, J., J. Y. Hu, L. Z. Liu, L. Li, X. Wang, H. Y. Zhang, W. Jiang, J. S. Tian, Y. Li and J. L. Li	2016	Magnetotactic bacteria multi-objective optimization algorithm.	Kongzhi yu Juece/Control and Decision
Xu, Z. D.	2016	Control of magnetite nanocrystal morphology in magnetotactic bacteria by regulation of mms7 gene expression.	Scientific Reports
Yan, L., S. Zhang, P. Chen, H. Liu, H. Yin and H. Li	2016	Optimization of magnetosome production by Acidithiobacillus ferrooxidans using desirability function approach.	Materials Science & Engineering C-Materials for Biological Applications
Zhu, X. H., A. P. Hitchcock, T. Tyliszczak and D. A. Bazylinski	2016	Magnetic studies of magnetotactic bacteria by soft X-ray STXM and ptychography.	AIP Conference Proceedings
Afkhami, F., S. Taherkhani, M. Mohammadi and S. Martel	2017	Yield cultivation of magnetotactic bacteria and magnetosomes: A review.	Journal of Basic Microbiology
Barber-Zucker, S., N. Keren-Khadmy and R. Zarivach	2017	A Look into the Biochemistry of Magnetosome Biosynthesis in Magnetotactic Bacteria.	ACS chemical biology
Benoit, M. R., D. Mayer, Y. Barak, I. Y. Chen, W. Hu, Z. Cheng, S. X. Wang, D. M. Spielman, S. S. Gambhir and A. Matin	2017	Structure of the Magnetosome-associated actin-like MamK filament at subnanometer resolution.	Protein Science
Chen, A. P., V. M. Berounsky, M. K. Chan, M. G. Blackford, C. Cady, B. M. Moskowitz, P. Kraal, E. A. Lima, R. E. Kopp, G. R. Lumpkin, B. P. Weiss, P. Hesse and N. G. F. Vella	2017	Magnetically-induced elimination of Staphylococcus aureus by magnetotactic bacteria under a swing magnetic field.	Nanomedicine: Nanotechnology, Biology, and Medicine
Chen, C. Y., C. F. Chen, Y. Yi, L. J. Chen, L. F. Wu and T. Song	2017	A compound magnetic field generating system for targeted killing of Staphylococcus aureus by magnetotactic bacteria in a microfluidic chip.	Journal of Magnetism and Magnetic Materials
Denomme, R. C., Z. Lu and S. Martel	2017	Desulfamplus magnetovallimortis gen. nov., sp. nov., a magnetotactic bacterium from a brackish desert spring able to biomineralize greigite and magnetite, that represents a novel lineage in the Desulfobacteraceae.	Systematic and Applied Microbiology
Dong, Y., J. Li, W. Zhang, W. Zhang, Y. Zhao, T. Xiao, L. F. Wu and H. Pan	2017	Characterization of uncultivated magnetotactic bacteria from the sediments of Yuehu Lake, China.	Acta Oceanologica Sinica
Jandačka, P., H. Vojtková, P. Alexa, P. Količová and L. Šimkova	2017	The chimeric nature of the genomes of marine magnetotactic coccoid-ovoid bacteria defines a novel group of Proteobacteria.	Environmental Microbiology
Koziaeva, V. V., M. V. Dziuba, T. M. Ivanov, B. B. Kuznetsov, K. G. Skryabin and D. S. Grouzdev	2017	Diversity of magnetotactic bacteria of the Moskva River.	Microbiology
Li, J., Y. Pan, Q. Liu, K. Yu-Zhang, N. Menguy, R. Che, H. Qin, W. Lin, W. Wu, N. Petersen and X. Yang	2017	Single-cell resolution of uncultured magnetotactic bacteria via fluorescence-coupled electron microscopy.	Applied and Environmental Microbiology
Lin, W. and Y. Pan	2017	Diversity and ecology of and biomineralization by magnetotactic bacteria.	Environmental Microbiology Reports
Lin, W. and Y. X. Pan	2017	An ancient origin of magnetotactic bacteria.	Proceedings of the National Academy of Sciences of the United States of America
Lin, W. and Y. X. Pan	2017	Magnetite Nanoparticles Biomineralization in the Presence of the Magnetosome Membrane Protein MamC: Effect of Protein Aggregation and Protein Structure on Magnetite Formation.	Crystal Growth & Design
Luna, C., E. D. Barriga-Castro and R. Mendoza-Reséndez	2017	NMR studies of the interactions between AMB-1 Mms6 protein and magnetosome Fe3O4 nanoparticles.	Journal of Materials Chemistry
Mo, H. W., L. L. Liu, L. F. Xu and Y. Y. Zhao	2017	A New Magnetotactic Bacteria Optimization Algorithm Based on Moment Migration.	Ieee-Acm Transactions on Computational Biology and Bioinformatics
Mokrani, N., O. Felfoul, F. Afkhami Zarreh, M. Mohammadi, R. Aloyz, G. Batist and S. Martel	2017	Structure characterization of the magnetosome solutions for hyperthermia study.	Journal of Molecular Liquids
Newell, A. J.	2017	Potential of Magnetotactic Bacteria for the Fabrication of Iron Nanoparticles.	Tms 2017 146th Annual Meeting & Exhibition Supplemental Proceedings. Cham, Springer Int Publishing
Philipse, A. P. and D. Maas	2017	Elimination of aflatoxin B<inf>1</inf> in vegetable oil based on immuno-magnetosomes probes from a novel magnetotactic bacterium.	Food Control
Wu, Z., J. Sun, H. Song and X. Li	2017	Tumor detection using magnetosome nanoparticles functionalized with a newly screened EGFR/HER2 targeting peptide.	Biomaterials
Werckmann, J., Cypriano, J., Lefèvre, C.T., Dembelé, K., Ersen, O., Bazylinski, D.A., Lins, U., Farina, M.,	2017	Localized iron accumulation precedes nucleation and growth of magnetite crystals in magnetotactic bacteria	Scientific Reports
Zahn, C., Keller, S., Toro-Nahuelpan, M., Dorscht, P., Gross, W., Laumann, M., Gekle, S., Zimmermann, W., Schüler, D., Kress, H.,	2017	Measurement of the magnetic moment of single Magnetospirillum gryphiswaldense cells by magnetic tweezers	Scientific Reports
Wang, Q., Wang, X., Zhang, W., Li, X., Zhou, Y., Li, D., Wang, Y., Tian, J., Jiang, W., Zhang, Z., Peng, Y., Wang, L., Li, Y., Li, J.,	2017	Physiological characteristics of Magnetospirillum gryphiswaldense MSR-1 that control cell growth under high-iron and low-oxygen conditions	Scientific Reports
Dai, Q., Long, R., Wang, S., Kankala, R.K., Wang, J., Jiang, W., Liu, Y.,	2017	Bacterial magnetosomes as an efficient gene delivery platform for cancer theranostics	Microbial Cell Factories
Santoso, M.R., Yang, P.C.,	2017	Molecular Imaging of Stem Cells and Exosomes for Myocardial Regeneration	Current Cardiovascular Imaging Reports
Erdal, E., Demirbilek, M., Yeh, Y., Akbal, Ö., Ruff, L., Bozkurt, D., Cabuk, A., Senel, Y., Gumuskaya, B., Algın, O., Colak, S., Esener, S., Denkbas, E.B.,	2017	A Comparative Study of Receptor-Targeted Magnetosome and HSA-Coated Iron Oxide Nanoparticles as MRI Contrast-Enhancing Agent in Animal Cancer Model	Applied Biochemistry and Biotechnology
Medviediev, O., Gorobets, O.Yu., Gorobets, S.V., Yadrykhins'Ky, V.S.,	2017	The prediction of biogenic magnetic nanoparticles biomineralization in human tissues and organs	8th Joint European Magnetic Symposia (JEMS2016)
Stanton, M.M., Park, B.-W., Vilela, D., Bente, K., Faivre, D., Sitti, M., Sánchez, S.,	2017	Magnetotactic Bacteria Powered Biohybrids Target E. coli Biofilms	ACS Nano
Hamdous, Y., Chebbi, I., Mandawala, C., Le Fèvre, R., Guyot, F., Seksek, O., Alphandéry, E.,	2017	Biocompatible coated magnetosome minerals with various organization and cellular interaction properties induce cytotoxicity towards RG-2 and GL-261 glioma cells in the presence of an alternating magnetic field	Journal of Nanobiotechnology
Yan, L., Da, H., Zhang, S., López, V.M., Wang, W.,	2017	Bacterial magnetosome and its potential application	Microbiological Research
Alphandéry, E., Idbaih, A., Adam, C., Delattre, J.-Y., Schmitt, C., Guyot, F., Chebbi, I.,	2017	Development of non-pyrogenic magnetosome minerals coated with poly-l-lysine leading to full disappearance of intracranial U87-Luc glioblastoma in 100% of treated mice using magnetic hyperthermia	Biomaterials
Boltz, H.-H., Klumpp, S.,	2017	Buckling of elastic filaments by discrete magnetic moments	THE EUROPEAN PHYSICAL JOURNAL E
Skau, E., Henriksen, E., Wagner, P., Hedberg, P., Siegbahn, A., Leppert, J.,	2017	GDF-15 and TRAIL-R2 are powerful predictors of long-term mortality in patients with acute myocardial infarction	European Journal of Preventive Cardiology
Alphandéry, E., Idbaih, A., Adam, C., Delattre, J.-Y., Schmitt, C., Guyot, F., Chebbi, I.,	2017	Chains of magnetosomes with controlled endotoxin release and partial tumor occupation induce full destruction of intracranial U87-Luc glioma in mice under the application of an alternating magnetic field
Li, K., Wang, P., Chen, C., Chen, C., Li, L., Song, T.,	2017	Light irradiation helps magnetotactic bacteria eliminate intracellular reactive oxygen species	Journal of Controlled Release
Revathy, T., Jacob, J.J., Jayasri, M.A., Suthindhiran, K.,	2017	Microbial biofilm prevention on wound dressing by nanobiocoating using magnetosomes-coupled lemon grass extract	IET Nanobiotechnology
de Melo, R.D., Acosta-Avalos, D.,	2017	The swimming polarity of multicellular magnetotactic prokaryotes can change during an isolation process employing magnets: evidence of a relation between swimming polarity and magnetic moment intensity	European Biophysics Journal
Ghaisari, S., Winklhofer, M., Strauch, P., Klumpp, S., Faivre, D.,	2017	Magnetosome Organization in Magnetotactic Bacteria Unraveled by Ferromagnetic Resonance Spectroscopy	Biophysical Journal
Meyer-Cifuentes, I., Fiedler, S., Müller, J.A., Kappelmeyer, U., Mäusezahl, I., Heipieper, H.J.,	2017	Draft genome sequence of Magnetospirillum sp. strain 15-1, a denitrifying toluene degrader isolated from a planted fixed-bed reactor	Genome Announcements
Lin, W., Pan, Y., Bazylinski, D.A.,	2017	Diversity and ecology of and biomineralization by magnetotactic bacteria	Environmental Microbiology Reports
Taoka, A., Kiyokawa, A., Uesugi, C., Kikuchi, Y., Oestreicher, Z., Morii, K., Eguchi, Y., Fukumori, Y.,	2017	Tethered magnets are the key to Magnetotaxis: Direct observations of Magnetospirillum magneticum AMB-1 show that MamK distributes magnetosome organelles equally to daughter cells	mBio
Lin, W., Paterson, G.A., Zhu, Q., Wang, Y., Kopylova, E., Li, Y., Knight, R., Bazylinski, D.A., Zhu, R., Kirschvink, J.L., Pan, Y.,	2017	An ancient origin of magnetotactic bacteria	American Geophysical Union
Wang, S., Chen, Y.,	2017	Origin of magnetotaxis: Vertical inheritance or horizontal transfer?	PNAS
Gorobets, O., Gorobets, S., Koralewski, M.,	2017	Physiological origin of biogenic magnetic nanoparticles in health and disease: From bacteria to humans	International Journal of Medicine
Marcano, L., García-Prieto, A., Muñoz, D., Fernández Barquín, L., Orue, I., Alonso, J., Muela, A., Fdez-Gubieda, M.L.,	2017	Influence of the bacterial growth phase on the magnetic properties of magnetosomes synthesized by Magnetospirillum gryphiswaldense	Biochimica et Biophysica Acta (BBA) - General Subjects
Leão, P., Chen, Y.-R., Abreu, F., Wang, M., Zhang, W.-J., Zhou, K., Xiao, T., Wu, L.-F., Lins, U.,	2017	Ultrastructure of ellipsoidal magnetotactic multicellular prokaryotes depicts their complex assemblage and cellular polarity in the context of magnetotaxis	Environmental Microbiology
Revathy, T., Jayasri, M.A., Suthindhiran, K.,	2017	Toxicity assessment of magnetosomes in different models	3 Biotech
Li, J., Zhang, H., Menguy, N., Benzerara, K., Wang, F., Lin, X., Chen, Z., Pan, Y.,	2017	Single-cell resolution of uncultured magnetotactic bacteria via fluorescence-coupled electron microscopy	Applied and Environmental Microbiology
Zhuang, S., Anyaogu, D.C., Kasama, T., Workman, M., Mortensen, U.H., Hobley, T.J.,	2017	Effects of dissolved oxygen concentration and iron addition on immediate-early gene expression of Magnetospirillum gryphiswaldense MSR-1	FEMS Microbiology Letters
Yu, S.-S., Cheng, L., Xu, X.-Z., Ke, Y.-Q., Jing, J.-H.,	2017	Treatment of osteosarcoma by targeting transportation of pHSP70-shPLK1/DOX compounds with bacterial magnetosomes	Journal of Nanomaterials
Zhang, H., Menguy, N., Wang, F., Benzerara, K., Leroy, E., Liu, P., Liu, W., Wang, C., Pan, Y., Chen, Z., Li, J.,	2017	Magnetotactic coccus strain SHHC-1 affiliated to Alphaproteobacteria forms octahedral magnetite magnetosomes	Front. Microbiol.
Zhao, D.,	2017	Bacteriogenic magnetic nanoparticles as magnetic resonance imaging contrast agents	Translational Cancer Research
[No author name available],	2017	What Is the Role of Circuit Design in the Advancement of Synthetic Biology? Part 1	Cell Systems
Wang, P., Chen, C., Chen, C., Li, Y., Pan, W., Song, T.,	2017	The interaction of bacterial magnetosomes and human liver cancer cells in vitro	Journal of Magnetism and Magnetic Materials
Wang, C., Sun, G., Wang, Y., Kong, N., Chi, Y., Yang, L., Xin, Q., Teng, Z., Wang, X., Wen, Y., Li, Y., Xia, G.,	2017	Bacterial magnetic particles improve testes-mediated transgene efficiency in mice	Drug Delivery
Boucher, M., Geffroy, F., Prévéral, S., Bellanger, L., Selingue, E., Adryanczyk-Perrier, G., Péan, M., Lefèvre, C.T., Pignol, D., Ginet, N., Mériaux, S.,	2017	Genetically tailored magnetosomes used as MRI probe for molecular imaging of brain tumor	Biomaterials
Lin, W., Paterson, G.A., Zhu, Q., Wang, Y., Kopylova, E., Li, Y., Knight, R., Bazylinski, D.A., Zhu, R., Kirschvink, J.L., Pan, Y.,	2017	Origin of microbial biomineralization and magnetotaxis during the Archean	PNAS
Zhang, Y., Wen, T., Guo, F., Geng, Y., Liu, J., Peng, T., Guan, G., Tian, J., Li, Y., Li, J., Ju, J., Jiang, W.,	2017	The disruption of an OxyR-like protein impairs intracellular magnetite biomineralization in Magnetospirillum gryphiswaldense MSR-1	Front Microbiol
Jehle, F., Valverde-Tercedor, C., Reichel, V., Carillo, M.A., Bennet, M., Günther, E., Wirth, R., Mickoleit, F., Zarivach, R., Schüler, D., Blank, K.G., Faivre, D.,	2017	Genetically Engineered Organization: Protein Template, Biological Recognition Sites, and Nanoparticles	Advanced Materials Interfaces
Barber-Zucker, S., Zarivach, R.,	2017	A look into the biochemistry of Magnetosome biosynthesis in magnetotactic bacteria	ASC chemical biology
Sanz, J.M., Maestro, B.,	2017	Microbes go nano	Microbial Biotechnology
Zhang, F., Zhao, L., Wang, S., Yang, J., Lu, G., Luo, N., Gao, X., Ma, G., Xie, H.-Y., Wei, W.,	2017	Construction of a Biomimetic Magnetosome and Its Application as a SiRNA Carrier for High-Performance Anticancer Therapy	Advanced Functional Materials
Zhang, W.-J., Zhang, S.-D., Wu, L.-F.,	2017	Measurement of free-swimming motility and magnetotactic behavior of Magnetococcus Massalia strain mo-1	The Bacterial Flagellum
Mandawala, C., Chebbi, I., Durand-Dubief, M., Le Fèvre, R., Hamdous, Y., Guyot, F., Alphandéry, E.,	2017	Biocompatible and stable magnetosome minerals coated with poly-l-lysine, citric acid, oleic acid, and carboxy-methyl-dextran for application in the magnetic hyperthermia treatment of tumors	Journal of Materials Chemistry B
Shimoshige, H., Nakajima, Y., Kobayashi, H., Yanagisawa, K., Nagaoka, Y., Shimamura, S., Mizuki, T., Inoue, A., Maekawa, T.,	2017	Formation of core-shell nanoparticles composed of magnetite and samarium oxide in Magnetospirillum magneticum strain RSS-1	Plos One
Kabary, H., Eida, M.F., Attia, M.M., Awad, N., Easa, S.M.,	2017	Magnetotactic characterization and environmental application P. aeruginosa kb1 isolate	Annual Research & Review in Biology,
Izoré, van den Ent, F.,	2017	Bacterial actins	Bacterial Actins
Le Fèvre, R., Durand-Dubief, M., Chebbi, I., Mandawala, C., Lagroix, F., Valet, J.-P., Idbaih, A., Adam, C., Delattre, J.-Y., Schmitt, C., Maake, C., Guyot, F., Alphandéry, E.,	2017	Enhanced antitumor efficacy of biocompatible magnetosomes for the magnetic hyperthermia treatment of glioblastoma	Theranostics
He, K., Gilder, S.A., Orsi, W.D., Zhao, X., Petersen, N.,	2017	Constant flux of spatial niche partitioning through high-resolution sampling of magnetotactic bacteria	Applied and Environmental Microbiology
Liu, S., Wiatrowski, H.A.,	2018	Reduction of Hg(II) to Hg(0) by Biogenic Magnetite from two Magnetotactic Bacteria	Geomicrobiology Journal
Zhu, X., Hitchcock, A.P., Le Nagard, L., Bazylinski, D.A., Morillo, V., Abreu, F., Leão, P., Lins, U.,	2018	X-ray Absorption Spectroscopy and Magnetism of Synthetic Greigite and Greigite Magnetosomes in Magnetotactic Bacteria	Geomicrobiology Journal
Font, E., Adatte, T., Andrade, M., Keller, G., Mbabi Bitchong, A., Carvallo, C., Ferreira, J., Diogo, Z., Mirão, J.,	2018	Deccan volcanism induced high-stress environment during the Cretaceous–Paleogene transition at Zumaia, Spain: Evidence from magnetic, mineralogical and biostratigraphic records	Earth and Planetary Science Letters
Raschdorf, O., Bonn, F., Zeytuni, N., Zarivach, R., Becher, D., Schüler, D.,	2018	A quantitative assessment of the membrane-integral sub-proteome of a bacterial magnetic organelle	Journal of Proteomics
Jacob, J.J., Sumana, S., Jayasri, M.A., Suthindhiran, K.,	2018	Isolation, Characterization and Kinetics of Perchlorate Reducing Magnetospirillum Species	Geomicrobiology Journal
Uebe, R., Keren-Khadmy, N., Zeytuni, N., Katzmann, E., Navon, Y., Davidov, G., Bitton, R., Plitzko, J.M., Schüler, D., Zarivach, R.,	2018	The dual role of MamB in magnetosome membrane assembly and magnetite biomineralization	Molecular microbiology
Lee, K.R., Wakeel, A., Chakraborty, P., Foote, C.S., Kajiura, L., Barrozo, J.C., Chan, A.C., Bazarov, A.V., Spitler, R., Kutny, P.M., Denegre, J.M., Taft, R.A., Seemann, J., Rice, B.W., Contag, C.H., Rutt, B.K., Bell, C.B.,	2018	Cell Labeling with Magneto-Endosymbionts and the Dissection of the Subcellular Location, Fate, and Host Cell Interactions	Molecular Imaging and Biology
Kiani, B., Faivre, D., Klumpp, S.,	2018	Self-organization and stability of magnetosome chains—A simulation study	Plos One
Nudelman, H., Perez Gonzalez, T., Kolushiva, S., Widdrat, M., Reichel, V., Peigneux, A., Davidov, G., Bitton, R., Faivre, D., Jimenez-Lopez, C., Zarivach, R.,	2018	The importance of the helical structure of a MamC-derived magnetite-interacting peptide for its function in magnetite formation	Acta Crystallographica Section D STRUCTURAL BIOLOGY
